# Supplementary material for: (3E,5E)-3,5-Dibenzyl­idene-1-[3-(piperidin-1-yl)propano­yl]piperidin-4-one
Source: Acta Crystallogr Sect E Struct Rep Online. 2011 May 7;67(Pt 6):o1299–300. doi: 10.1107/S1600536811015984 (PMC3120382; doi:10.1107/S1600536811015984)
Supplement: Supplementary file 1 [file e-67-o1299-sup1.cif]

##############################################################################
#                                                                            #
# This CIF contains the data in a paper accepted for publication in          #
# Acta Crystallographica Section E. It conforms to the requirements of       #
# Notes for Authors for Acta Crystallographica Section E, and has been       #
# peer reviewed under the auspices of the IUCr Commission on Journals.       #
#                                                                            #
# Full details of the Crystallographic Information File format               #
# are given in the paper "The Crystallographic Information File (CIF):       #
# a New Standard Archive File for Crystallography" by S. R. Hall, F. H.      #
# Allen and I. D. Brown [Acta Cryst. (1991), A47, 655-685].                  #
#                                                                            #
# The current version of the core CIF dictionary is obtainable from          #
# ftp://ftp.iucr.org/pub/cif_core.dic.                                       #
#                                                                            #
# Software is freely available for graphical display of the structure(s)     #
# in this CIF. For information consult the CIF software page                 #
# http://www.iucr.org/resources/cif/software.                                #
#                                                                            #
# This file may be used for bona fide research purposes within the           #
# scientific community so long as proper attribution is given to the journal # 
# article from which it was obtained.                                        #
#                                                                            #
##############################################################################
data_global
_audit_creation_method     'form.cif (version 2.0)'
_journal_data_validation_number     ?
_journal_date_recd_electronic     2011-04-11
_journal_date_accepted     2011-04-27
_journal_name_full     'Acta Crystallographica, Section E'
_journal_year     2011
_journal_volume     67
_journal_issue      6
_journal_page_first     o1299
_journal_page_last     o1300
_journal_paper_category     QO
_journal_coeditor_code     LH5234
_publ_contact_author_name     'Prof. Fun, Hoong-Kun'
_publ_contact_author_address
;
      X-ray Crystallography Unit
      School of Physics
      Universiti Sains Malaysia
      11800 USM, Penang
      MALAYSIA
;
_publ_contact_author_email     'hkfun@usm.my'
_publ_contact_author_fax     '604 6579150'
_publ_contact_author_phone     '604 6533652'
_publ_section_title
;\
(3<i>E</i>,5<i>E</i>)-3,5-Dibenzylidene-1-[3-(piperidin-1-yl)propanoyl]\
piperidin-4-one
;
loop_
    _publ_author_name
    _publ_author_footnote
    _publ_author_address
    'Yalda Kia' ?
;
      School of Chemical Sciences
      Universiti Sains Malaysia
      11800 USM, Penang
      Malaysia
;
    'Hasnah Osman'
;
      Additional correspondence author, e-mail: ohasnah@usm.my.
;
;
      School of Chemical Sciences
      Universiti Sains Malaysia
      11800 USM, Penang
      Malaysia
;
    'Vicknesswaran  Murugaiyah' ?
;
      School of Pharmaceutical Sciences
      Universiti Sains Malaysia
      11800 USM, Penang
      Malaysia
;
    'Madhukar Hemamalini' ?
;
      X-ray Crystallography Unit
      School of Physics
      Universiti Sains Malaysia
      11800 USM, Penang
      Malaysia
;
    'Hoong-Kun Fun'
;
      Thomson Reuters ResearcherID: A-3561-2009.
;
;
      X-ray Crystallography Unit
      School of Physics
      Universiti Sains Malaysia
      11800 USM, Penang
      Malaysia
;
data_I
_audit_creation_method     SHELXL-97
_chemical_name_systematic
;
(3<i>E</i>,5<i>E</i>)-3,5-Dibenzylidene-1-[3-(piperidin-1-
yl)propanoyl]piperidin-4-one
;
_chemical_name_common     ?
_chemical_formula_moiety     'C27 H30 N2 O2'
_chemical_formula_sum     'C27 H30 N2 O2'
_chemical_formula_iupac     'C27 H30 N2 O2'
_chemical_formula_weight     414.53
_chemical_melting_point     ?
_symmetry_cell_setting     triclinic
_symmetry_space_group_name_H-M     'P -1'
_symmetry_space_group_name_Hall     '-P 1'
loop_
    _symmetry_equiv_pos_as_xyz
    'x, y, z'
    '-x, -y, -z'
_cell_length_a     9.7757(6)
_cell_length_b     10.9562(6)
_cell_length_c     20.9400(15)
_cell_angle_alpha     93.0650(10)
_cell_angle_beta     96.5940(10)
_cell_angle_gamma     90.1150(10)
_cell_volume     2224.7(2)
_cell_formula_units_Z     4
_cell_measurement_reflns_used     8978
_cell_measurement_theta_min     3.41
_cell_measurement_theta_max     31.09
_cell_measurement_temperature     100.00(10)
_exptl_crystal_description     PLATE
_exptl_crystal_colour     YELLOW
_exptl_crystal_size_max     0.62
_exptl_crystal_size_mid     0.15
_exptl_crystal_size_min     0.07
_exptl_crystal_density_diffrn     1.238
_exptl_crystal_density_meas     ?
_exptl_crystal_density_method     'not measured'
_exptl_crystal_F_000     888
_exptl_absorpt_coefficient_mu     0.078
_exptl_absorpt_correction_type     multi-scan
_exptl_absorpt_process_details     '(SADABS; Bruker, 2009)'
_exptl_absorpt_correction_T_min     0.9530
_exptl_absorpt_correction_T_max     0.9943
_exptl_special_details
;
The crystal was placed in the cold stream of an Oxford Cryosystems Cobra
open-flow nitrogen cryostat (Cosier & Glazer, 1986) operating at
100.0(1) K.
;
_diffrn_ambient_temperature     100.00(10)
_diffrn_radiation_type     MoK\a
_diffrn_radiation_wavelength     0.71073
_diffrn_radiation_source     'fine-focus sealed tube'
_diffrn_radiation_monochromator     graphite
_diffrn_measurement_device_type
;
Bruker APEXII DUO CCD area-detector
;
_diffrn_measurement_method     '\f and \w'
_diffrn_detector_area_resol_mean     .
_diffrn_reflns_number     11714
_diffrn_reflns_av_R_equivalents     0.0000
_diffrn_reflns_av_sigmaI/netI     0.0507
_diffrn_reflns_theta_min     2.10
_diffrn_reflns_theta_max     29.00
_diffrn_reflns_theta_full     29.00
_diffrn_measured_fraction_theta_max     0.990
_diffrn_measured_fraction_theta_full     0.990
_diffrn_reflns_limit_h_min     -13
_diffrn_reflns_limit_h_max     13
_diffrn_reflns_limit_k_min     -14
_diffrn_reflns_limit_k_max     14
_diffrn_reflns_limit_l_min     -28
_diffrn_reflns_limit_l_max     28
_diffrn_standards_number     0
_diffrn_standards_interval_count     .
_diffrn_standards_interval_time     .
_diffrn_standards_decay_%     ?
_refine_special_details
;
 Refinement of F^2^ against ALL reflections.  The weighted R-factor wR and
 goodness of fit S are based on F^2^, conventional R-factors R are based
 on F, with F set to zero for negative F^2^. The threshold expression of
 F^2^ > 2\s(F^2^) is used only for calculating R-factors(gt) etc. and is
 not relevant to the choice of reflections for refinement.  R-factors based
 on F^2^ are statistically about twice as large as those based on F, and R-
 factors based on ALL data will be even larger.
;
_reflns_number_total     11714
_reflns_number_gt     8608
_reflns_threshold_expression     I>2\s(I)
_refine_ls_structure_factor_coef     Fsqd
_refine_ls_matrix_type     full
_refine_ls_R_factor_all     0.0703
_refine_ls_R_factor_gt     0.0464
_refine_ls_wR_factor_gt     0.1094
_refine_ls_wR_factor_ref     0.1224
_refine_ls_goodness_of_fit_ref     1.038
_refine_ls_restrained_S_all     1.038
_refine_ls_number_reflns     11714
_refine_ls_number_parameters     561
_refine_ls_number_restraints     0
_refine_ls_hydrogen_treatment     constr
_refine_ls_weighting_scheme     calc
_refine_ls_weighting_details
         'calc w=1/[\s^2^(Fo^2^)+(0.0538P)^2^+0.3476P] where P=(Fo^2^+2Fc^2^)/3'
_atom_sites_solution_hydrogens     geom
_atom_sites_solution_primary     direct
_atom_sites_solution_secondary     difmap
_refine_ls_shift/su_max     0.001
_refine_ls_shift/su_mean     0.000
_refine_diff_density_max     0.347
_refine_diff_density_min     -0.228
_refine_ls_extinction_method     none
_refine_ls_extinction_coef     ?
loop_
    _atom_type_symbol
    _atom_type_description
    _atom_type_scat_dispersion_real
    _atom_type_scat_dispersion_imag
    _atom_type_scat_source
    'C' 'C' 0.0033 0.0016
                         'International Tables Vol C Tables 4.2.6.8 and 6.1.1.4'
    'H' 'H' 0.0000 0.0000
                         'International Tables Vol C Tables 4.2.6.8 and 6.1.1.4'
    'N' 'N' 0.0061 0.0033
                         'International Tables Vol C Tables 4.2.6.8 and 6.1.1.4'
    'O' 'O' 0.0106 0.0060
                         'International Tables Vol C Tables 4.2.6.8 and 6.1.1.4'
_computing_data_collection     'APEX2 (Bruker, 2009)'
_computing_cell_refinement     'SAINT (Bruker, 2009)'
_computing_data_reduction     'SAINT (Bruker, 2009)'
_computing_structure_solution     'SHELXTL (Sheldrick, 2008)'
_computing_structure_refinement     'SHELXTL (Sheldrick, 2008)'
_computing_molecular_graphics     'SHELXTL (Sheldrick, 2008)'
_computing_publication_material
                             'SHELXTL (Sheldrick, 2008) and PLATON (Spek, 2009)'
loop_
    _atom_site_type_symbol
    _atom_site_label
    _atom_site_fract_x
    _atom_site_fract_y
    _atom_site_fract_z
    _atom_site_U_iso_or_equiv
    _atom_site_adp_type
    _atom_site_calc_flag
    _atom_site_refinement_flags
    _atom_site_occupancy
    _atom_site_symmetry_multiplicity
    _atom_site_disorder_assembly
    _atom_site_disorder_group
    O O1A 0.52837(11) 0.52933(11) 0.81181(5) 0.0256(2) Uani d . 1 1 . .
    O O2A -0.00087(11) 0.44336(11) 0.85115(5) 0.0279(3) Uani d . 1 1 . .
    N N1A 0.20082(12) 0.34156(12) 0.85739(6) 0.0182(2) Uani d . 1 1 . .
    N N2A -0.15237(13) 0.28130(12) 0.67290(6) 0.0192(3) Uani d . 1 1 . .
    C C1A 0.43904(15) 0.46644(14) 0.83063(7) 0.0190(3) Uani d . 1 1 . .
    C C2A 0.37632(15) 0.50083(14) 0.89125(7) 0.0185(3) Uani d . 1 1 . .
    C C3A 0.26373(15) 0.42108(14) 0.91089(7) 0.0205(3) Uani d . 1 1 . .
    H H3AA 0.3019 0.3713 0.9454 0.025 Uiso calc R 1 1 . .
    H H3AB 0.1934 0.4726 0.9271 0.025 Uiso calc R 1 1 . .
    C C4A 0.30179(15) 0.26758(14) 0.82639(7) 0.0188(3) Uani d . 1 1 . .
    H H4AA 0.2554 0.2070 0.7959 0.023 Uiso calc R 1 1 . .
    H H4AB 0.3612 0.2256 0.8584 0.023 Uiso calc R 1 1 . .
    C C5A 0.38504(14) 0.35374(14) 0.79221(7) 0.0186(3) Uani d . 1 1 . .
    C C6A 0.07262(15) 0.36533(14) 0.82849(7) 0.0195(3) Uani d . 1 1 . .
    C C7A 0.02468(15) 0.28936(14) 0.76711(7) 0.0195(3) Uani d . 1 1 . .
    H H7AA 0.0831 0.3074 0.7343 0.023 Uiso calc R 1 1 . .
    H H7AB 0.0346 0.2034 0.7754 0.023 Uiso calc R 1 1 . .
    C C8A -0.12417(15) 0.31395(15) 0.74207(7) 0.0205(3) Uani d . 1 1 . .
    H H8AA -0.1845 0.2669 0.7653 0.025 Uiso calc R 1 1 . .
    H H8AB -0.1436 0.3999 0.7499 0.025 Uiso calc R 1 1 . .
    C C9A -0.28999(17) 0.32203(17) 0.64931(8) 0.0290(4) Uani d . 1 1 . .
    H H9AA -0.2978 0.4088 0.6600 0.035 Uiso calc R 1 1 . .
    H H9AB -0.3576 0.2793 0.6705 0.035 Uiso calc R 1 1 . .
    C C10A -0.3201(2) 0.29829(18) 0.57705(8) 0.0348(4) Uani d . 1 1 . .
    H H10A -0.2564 0.3452 0.5556 0.042 Uiso calc R 1 1 . .
    H H10B -0.4127 0.3246 0.5629 0.042 Uiso calc R 1 1 . .
    C C11A -0.30604(19) 0.16306(18) 0.55875(9) 0.0341(4) Uani d . 1 1 . .
    H H11A -0.3777 0.1169 0.5754 0.041 Uiso calc R 1 1 . .
    H H11B -0.3165 0.1502 0.5123 0.041 Uiso calc R 1 1 . .
    C C12A -0.16569(18) 0.11893(16) 0.58650(8) 0.0281(4) Uani d . 1 1 . .
    H H12A -0.0948 0.1569 0.5652 0.034 Uiso calc R 1 1 . .
    H H12B -0.1604 0.0312 0.5785 0.034 Uiso calc R 1 1 . .
    C C13A -0.14007(17) 0.14993(14) 0.65860(7) 0.0235(3) Uani d . 1 1 . .
    H H13A -0.2062 0.1063 0.6803 0.028 Uiso calc R 1 1 . .
    H H13B -0.0486 0.1236 0.6748 0.028 Uiso calc R 1 1 . .
    C C14A 0.39920(16) 0.34674(14) 0.72900(7) 0.0208(3) Uani d . 1 1 . .
    H H14A 0.4486 0.4100 0.7143 0.025 Uiso calc R 1 1 . .
    C C15A 0.34632(15) 0.25153(15) 0.68040(7) 0.0204(3) Uani d . 1 1 . .
    C C16A 0.28336(16) 0.28818(15) 0.62121(7) 0.0229(3) Uani d . 1 1 . .
    H H16A 0.2780 0.3710 0.6136 0.028 Uiso calc R 1 1 . .
    C C17A 0.22888(18) 0.20310(17) 0.57379(8) 0.0276(4) Uani d . 1 1 . .
    H H17A 0.1840 0.2287 0.5353 0.033 Uiso calc R 1 1 . .
    C C18A 0.24164(19) 0.07926(17) 0.58404(8) 0.0305(4) Uani d . 1 1 . .
    H H18A 0.2056 0.0219 0.5522 0.037 Uiso calc R 1 1 . .
    C C19A 0.30775(18) 0.04082(16) 0.64148(8) 0.0299(4) Uani d . 1 1 . .
    H H19A 0.3181 -0.0422 0.6476 0.036 Uiso calc R 1 1 . .
    C C20A 0.35868(17) 0.12620(15) 0.68999(8) 0.0248(3) Uani d . 1 1 . .
    H H20A 0.4010 0.1001 0.7289 0.030 Uiso calc R 1 1 . .
    C C21A 0.42705(15) 0.60311(14) 0.92446(7) 0.0197(3) Uani d . 1 1 . .
    H H21A 0.4946 0.6431 0.9055 0.024 Uiso calc R 1 1 . .
    C C22A 0.39430(15) 0.66211(14) 0.98519(7) 0.0193(3) Uani d . 1 1 . .
    C C23A 0.44431(16) 0.78206(14) 1.00010(8) 0.0234(3) Uani d . 1 1 . .
    H H23A 0.4955 0.8193 0.9716 0.028 Uiso calc R 1 1 . .
    C C24A 0.41863(17) 0.84563(16) 1.05642(8) 0.0263(3) Uani d . 1 1 . .
    H H24A 0.4518 0.9251 1.0653 0.032 Uiso calc R 1 1 . .
    C C25A 0.34369(16) 0.79093(16) 1.09947(8) 0.0270(4) Uani d . 1 1 . .
    H H25A 0.3255 0.8340 1.1370 0.032 Uiso calc R 1 1 . .
    C C26A 0.29564(16) 0.67184(16) 1.08672(7) 0.0256(3) Uani d . 1 1 . .
    H H26A 0.2462 0.6349 1.1159 0.031 Uiso calc R 1 1 . .
    C C27A 0.32149(15) 0.60788(15) 1.03025(7) 0.0222(3) Uani d . 1 1 . .
    H H27A 0.2899 0.5278 1.0223 0.027 Uiso calc R 1 1 . .
    O O1B -0.11562(11) 1.02694(10) 0.80768(5) 0.0253(2) Uani d . 1 1 . .
    O O2B 0.42975(11) 0.94230(11) 0.85129(6) 0.0294(3) Uani d . 1 1 . .
    N N1B 0.23096(12) 0.83864(12) 0.85633(6) 0.0186(3) Uani d . 1 1 . .
    N N2B 0.50078(13) 0.78183(12) 0.67358(6) 0.0184(3) Uani d . 1 1 . .
    C C1B -0.01801(15) 0.96405(14) 0.82724(7) 0.0189(3) Uani d . 1 1 . .
    C C2B 0.01804(14) 0.85146(13) 0.78926(7) 0.0183(3) Uani d . 1 1 . .
    C C3B 0.11570(15) 0.76496(14) 0.82443(7) 0.0190(3) Uani d . 1 1 . .
    H H3BA 0.0700 0.7233 0.8559 0.023 Uiso calc R 1 1 . .
    H H3BB 0.1480 0.7042 0.7944 0.023 Uiso calc R 1 1 . .
    C C4B 0.19298(15) 0.91820(14) 0.90957(7) 0.0198(3) Uani d . 1 1 . .
    H H4BA 0.2711 0.9697 0.9264 0.024 Uiso calc R 1 1 . .
    H H4BB 0.1702 0.8685 0.9439 0.024 Uiso calc R 1 1 . .
    C C5B 0.07126(15) 0.99822(14) 0.88884(7) 0.0181(3) Uani d . 1 1 . .
    C C6B 0.34547(15) 0.86392(14) 0.82786(7) 0.0199(3) Uani d . 1 1 . .
    C C7B 0.36501(15) 0.78944(14) 0.76644(7) 0.0197(3) Uani d . 1 1 . .
    H H7BA 0.2912 0.8076 0.7333 0.024 Uiso calc R 1 1 . .
    H H7BB 0.3592 0.7032 0.7742 0.024 Uiso calc R 1 1 . .
    C C8B 0.50266(15) 0.81580(15) 0.74247(7) 0.0207(3) Uani d . 1 1 . .
    H H8BA 0.5243 0.9022 0.7499 0.025 Uiso calc R 1 1 . .
    H H8BB 0.5743 0.7705 0.7667 0.025 Uiso calc R 1 1 . .
    C C9B 0.48466(17) 0.64938(14) 0.66087(7) 0.0223(3) Uani d . 1 1 . .
    H H9BA 0.3989 0.6227 0.6750 0.027 Uiso calc R 1 1 . .
    H H9BB 0.5595 0.6080 0.6852 0.027 Uiso calc R 1 1 . .
    C C10B 0.48454(17) 0.61487(16) 0.58927(7) 0.0265(3) Uani d . 1 1 . .
    H H10C 0.4762 0.5268 0.5822 0.032 Uiso calc R 1 1 . .
    H H10D 0.4058 0.6515 0.5652 0.032 Uiso calc R 1 1 . .
    C C11B 0.61633(18) 0.65830(17) 0.56501(8) 0.0286(4) Uani d . 1 1 . .
    H H11C 0.6945 0.6147 0.5852 0.034 Uiso calc R 1 1 . .
    H H11D 0.6112 0.6417 0.5188 0.034 Uiso calc R 1 1 . .
    C C12B 0.63499(19) 0.79483(17) 0.58091(8) 0.0305(4) Uani d . 1 1 . .
    H H12C 0.7229 0.8214 0.5690 0.037 Uiso calc R 1 1 . .
    H H12D 0.5628 0.8389 0.5563 0.037 Uiso calc R 1 1 . .
    C C13B 0.62968(16) 0.82373(16) 0.65231(8) 0.0264(3) Uani d . 1 1 . .
    H H13C 0.7065 0.7848 0.6766 0.032 Uiso calc R 1 1 . .
    H H13D 0.6392 0.9113 0.6613 0.032 Uiso calc R 1 1 . .
    C C14B 0.03618(15) 1.10034(14) 0.92173(7) 0.0196(3) Uani d . 1 1 . .
    H H14B -0.0398 1.1405 0.9021 0.024 Uiso calc R 1 1 . .
    C C15B 0.09681(15) 1.15919(14) 0.98310(7) 0.0194(3) Uani d . 1 1 . .
    C C16B 0.19148(16) 1.10511(15) 1.02825(7) 0.0224(3) Uani d . 1 1 . .
    H H16B 0.2201 1.0254 1.0202 0.027 Uiso calc R 1 1 . .
    C C17B 0.24303(16) 1.16944(16) 1.08498(7) 0.0259(3) Uani d . 1 1 . .
    H H17B 0.3063 1.1326 1.1144 0.031 Uiso calc R 1 1 . .
    C C18B 0.20085(16) 1.28832(16) 1.09812(8) 0.0269(4) Uani d . 1 1 . .
    H H18B 0.2365 1.3314 1.1359 0.032 Uiso calc R 1 1 . .
    C C19B 0.10512(17) 1.34206(16) 1.05443(8) 0.0257(3) Uani d . 1 1 . .
    H H19B 0.0756 1.4212 1.0632 0.031 Uiso calc R 1 1 . .
    C C20B 0.05325(16) 1.27844(14) 0.99780(8) 0.0231(3) Uani d . 1 1 . .
    H H20B -0.0115 1.3153 0.9691 0.028 Uiso calc R 1 1 . .
    C C21B -0.02380(15) 0.84445(14) 0.72575(7) 0.0200(3) Uani d . 1 1 . .
    H H21B -0.0778 0.9086 0.7102 0.024 Uiso calc R 1 1 . .
    C C22B 0.00506(15) 0.74815(14) 0.67780(7) 0.0195(3) Uani d . 1 1 . .
    C C23B -0.00327(16) 0.62347(15) 0.68842(7) 0.0232(3) Uani d . 1 1 . .
    H H23B -0.0276 0.5990 0.7275 0.028 Uiso calc R 1 1 . .
    C C24B 0.02427(18) 0.53589(15) 0.64137(8) 0.0277(3) Uani d . 1 1 . .
    H H24B 0.0165 0.4533 0.6486 0.033 Uiso calc R 1 1 . .
    C C25B 0.06334(18) 0.57154(17) 0.58366(8) 0.0302(4) Uani d . 1 1 . .
    H H25B 0.0846 0.5128 0.5527 0.036 Uiso calc R 1 1 . .
    C C26B 0.07085(19) 0.69446(17) 0.57191(8) 0.0301(4) Uani d . 1 1 . .
    H H26B 0.0966 0.7182 0.5330 0.036 Uiso calc R 1 1 . .
    C C27B 0.03991(16) 0.78211(15) 0.61819(7) 0.0246(3) Uani d . 1 1 . .
    H H27B 0.0423 0.8644 0.6095 0.029 Uiso calc R 1 1 . .
loop_
    _atom_site_aniso_label
    _atom_site_aniso_U_11
    _atom_site_aniso_U_22
    _atom_site_aniso_U_33
    _atom_site_aniso_U_12
    _atom_site_aniso_U_13
    _atom_site_aniso_U_23
    O1A 0.0263(6) 0.0261(6) 0.0247(5) -0.0069(5) 0.0054(4) -0.0003(5)
    O2A 0.0240(5) 0.0310(6) 0.0269(6) 0.0034(5) 0.0007(5) -0.0110(5)
    N1A 0.0184(6) 0.0178(6) 0.0180(6) -0.0024(5) 0.0019(5) -0.0018(5)
    N2A 0.0202(6) 0.0169(6) 0.0197(6) 0.0016(5) -0.0001(5) -0.0007(5)
    C1A 0.0186(7) 0.0175(7) 0.0204(7) 0.0001(6) 0.0002(5) 0.0007(6)
    C2A 0.0179(6) 0.0190(7) 0.0184(7) 0.0011(6) 0.0006(5) 0.0015(6)
    C3A 0.0207(7) 0.0225(8) 0.0178(7) -0.0040(6) 0.0008(5) -0.0018(6)
    C4A 0.0184(7) 0.0166(7) 0.0212(7) 0.0008(6) 0.0010(5) 0.0009(6)
    C5A 0.0168(6) 0.0166(7) 0.0223(7) 0.0025(5) 0.0023(5) 0.0011(6)
    C6A 0.0207(7) 0.0192(7) 0.0187(7) -0.0025(6) 0.0033(5) -0.0007(6)
    C7A 0.0204(7) 0.0184(7) 0.0191(7) -0.0006(6) 0.0015(5) -0.0014(6)
    C8A 0.0195(7) 0.0215(8) 0.0204(7) -0.0019(6) 0.0031(6) -0.0029(6)
    C9A 0.0246(8) 0.0330(9) 0.0274(8) 0.0078(7) -0.0022(6) -0.0056(7)
    C10A 0.0369(9) 0.0381(10) 0.0261(8) 0.0161(8) -0.0085(7) -0.0042(7)
    C11A 0.0346(9) 0.0382(10) 0.0263(8) 0.0038(8) -0.0071(7) -0.0062(8)
    C12A 0.0363(9) 0.0217(8) 0.0240(8) 0.0047(7) -0.0033(7) -0.0051(6)
    C13A 0.0290(8) 0.0182(7) 0.0220(7) -0.0001(6) -0.0018(6) -0.0006(6)
    C14A 0.0213(7) 0.0169(7) 0.0250(7) 0.0013(6) 0.0062(6) -0.0001(6)
    C15A 0.0212(7) 0.0194(8) 0.0217(7) 0.0000(6) 0.0080(6) -0.0009(6)
    C16A 0.0281(8) 0.0189(7) 0.0230(7) 0.0025(6) 0.0078(6) 0.0021(6)
    C17A 0.0323(8) 0.0315(9) 0.0196(7) 0.0004(7) 0.0060(6) 0.0000(7)
    C18A 0.0381(9) 0.0285(9) 0.0246(8) -0.0037(8) 0.0065(7) -0.0079(7)
    C19A 0.0402(9) 0.0175(8) 0.0322(9) 0.0012(7) 0.0079(7) -0.0031(7)
    C20A 0.0306(8) 0.0193(8) 0.0249(8) 0.0049(6) 0.0044(6) 0.0006(6)
    C21A 0.0194(7) 0.0195(7) 0.0199(7) -0.0001(6) 0.0012(5) 0.0013(6)
    C22A 0.0165(6) 0.0201(7) 0.0198(7) 0.0012(6) -0.0033(5) -0.0010(6)
    C23A 0.0222(7) 0.0218(8) 0.0246(7) -0.0008(6) -0.0037(6) -0.0003(7)
    C24A 0.0266(8) 0.0219(8) 0.0272(8) 0.0025(6) -0.0074(6) -0.0058(6)
    C25A 0.0237(7) 0.0319(9) 0.0229(7) 0.0072(7) -0.0031(6) -0.0086(7)
    C26A 0.0219(7) 0.0330(9) 0.0208(7) 0.0012(7) -0.0004(6) -0.0015(7)
    C27A 0.0201(7) 0.0230(8) 0.0227(7) -0.0001(6) -0.0011(6) 0.0004(6)
    O1B 0.0258(6) 0.0239(6) 0.0252(5) 0.0068(5) -0.0008(4) 0.0005(5)
    O2B 0.0237(6) 0.0344(7) 0.0288(6) -0.0084(5) 0.0044(5) -0.0121(5)
    N1B 0.0190(6) 0.0191(6) 0.0173(6) 0.0010(5) 0.0018(5) -0.0026(5)
    N2B 0.0195(6) 0.0167(6) 0.0190(6) -0.0019(5) 0.0031(5) -0.0012(5)
    C1B 0.0184(7) 0.0180(7) 0.0206(7) -0.0001(6) 0.0027(5) 0.0022(6)
    C2B 0.0172(6) 0.0164(7) 0.0215(7) -0.0027(5) 0.0028(5) 0.0015(6)
    C3B 0.0197(7) 0.0162(7) 0.0211(7) -0.0009(6) 0.0028(6) 0.0009(6)
    C4B 0.0213(7) 0.0208(7) 0.0170(7) 0.0020(6) 0.0030(5) -0.0025(6)
    C5B 0.0184(6) 0.0182(7) 0.0182(7) -0.0009(6) 0.0032(5) 0.0019(5)
    C6B 0.0199(7) 0.0191(7) 0.0201(7) 0.0010(6) 0.0009(6) -0.0010(6)
    C7B 0.0206(7) 0.0185(7) 0.0197(7) -0.0005(6) 0.0024(5) -0.0024(6)
    C8B 0.0198(7) 0.0216(8) 0.0204(7) -0.0007(6) 0.0026(6) -0.0028(6)
    C9B 0.0275(8) 0.0173(7) 0.0226(7) 0.0000(6) 0.0054(6) -0.0008(6)
    C10B 0.0328(8) 0.0223(8) 0.0239(8) -0.0057(7) 0.0042(7) -0.0042(6)
    C11B 0.0303(8) 0.0331(9) 0.0226(8) -0.0019(7) 0.0076(6) -0.0055(7)
    C12B 0.0317(8) 0.0328(9) 0.0288(8) -0.0076(7) 0.0122(7) -0.0002(7)
    C13B 0.0240(8) 0.0273(9) 0.0282(8) -0.0079(7) 0.0073(6) -0.0049(7)
    C14B 0.0194(7) 0.0196(7) 0.0203(7) 0.0003(6) 0.0034(6) 0.0018(6)
    C15B 0.0190(7) 0.0205(7) 0.0196(7) -0.0036(6) 0.0072(6) -0.0005(6)
    C16B 0.0228(7) 0.0233(8) 0.0215(7) -0.0007(6) 0.0059(6) -0.0015(6)
    C17B 0.0222(7) 0.0343(9) 0.0210(7) -0.0023(7) 0.0034(6) -0.0015(7)
    C18B 0.0261(8) 0.0320(9) 0.0231(7) -0.0103(7) 0.0096(6) -0.0071(7)
    C19B 0.0289(8) 0.0217(8) 0.0276(8) -0.0042(7) 0.0124(7) -0.0066(6)
    C20B 0.0246(7) 0.0218(8) 0.0236(7) 0.0006(6) 0.0069(6) -0.0003(7)
    C21B 0.0182(7) 0.0164(7) 0.0246(7) -0.0005(6) -0.0009(6) 0.0015(6)
    C22B 0.0184(7) 0.0181(7) 0.0213(7) -0.0024(6) -0.0009(5) -0.0006(6)
    C23B 0.0272(8) 0.0203(8) 0.0218(7) -0.0048(6) 0.0021(6) 0.0001(6)
    C24B 0.0337(9) 0.0187(8) 0.0293(8) -0.0015(7) -0.0010(7) -0.0011(6)
    C25B 0.0362(9) 0.0287(9) 0.0241(8) 0.0055(7) -0.0001(7) -0.0047(7)
    C26B 0.0362(9) 0.0340(10) 0.0206(8) 0.0044(8) 0.0044(7) 0.0042(7)
    C27B 0.0284(8) 0.0213(8) 0.0233(7) -0.0002(6) -0.0014(6) 0.0044(6)
_geom_special_details
;
 All s.u.'s (except the s.u. in the dihedral angle between two l.s. planes)
 are estimated using the full covariance matrix.  The cell s.u.'s are taken
 into account individually in the estimation of s.u.'s in distances, angles
 and torsion angles; correlations between s.u.'s in cell parameters are only
 used when they are defined by crystal symmetry.  An approximate (isotropic)
 treatment of cell s.u.'s is used for estimating s.u.'s involving l.s. planes.
;
loop_
    _geom_bond_atom_site_label_1
    _geom_bond_atom_site_label_2
    _geom_bond_site_symmetry_2
    _geom_bond_distance
    _geom_bond_publ_flag
    O1A C1A . 1.2240(18) ?
    O2A C6A . 1.2287(18) ?
    N1A C6A . 1.3597(19) ?
    N1A C3A . 1.4587(18) ?
    N1A C4A . 1.4651(18) ?
    N2A C9A . 1.458(2) ?
    N2A C13A . 1.462(2) ?
    N2A C8A . 1.4679(19) ?
    C1A C5A . 1.498(2) ?
    C1A C2A . 1.503(2) ?
    C2A C21A . 1.349(2) ?
    C2A C3A . 1.511(2) ?
    C3A H3AA . 0.9700 ?
    C3A H3AB . 0.9700 ?
    C4A C5A . 1.506(2) ?
    C4A H4AA . 0.9700 ?
    C4A H4AB . 0.9700 ?
    C5A C14A . 1.345(2) ?
    C6A C7A . 1.520(2) ?
    C7A C8A . 1.519(2) ?
    C7A H7AA . 0.9700 ?
    C7A H7AB . 0.9700 ?
    C8A H8AA . 0.9700 ?
    C8A H8AB . 0.9700 ?
    C9A C10A . 1.516(2) ?
    C9A H9AA . 0.9700 ?
    C9A H9AB . 0.9700 ?
    C10A C11A . 1.521(3) ?
    C10A H10A . 0.9700 ?
    C10A H10B . 0.9700 ?
    C11A C12A . 1.518(2) ?
    C11A H11A . 0.9700 ?
    C11A H11B . 0.9700 ?
    C12A C13A . 1.522(2) ?
    C12A H12A . 0.9700 ?
    C12A H12B . 0.9700 ?
    C13A H13A . 0.9700 ?
    C13A H13B . 0.9700 ?
    C14A C15A . 1.468(2) ?
    C14A H14A . 0.9300 ?
    C15A C16A . 1.398(2) ?
    C15A C20A . 1.402(2) ?
    C16A C17A . 1.384(2) ?
    C16A H16A . 0.9300 ?
    C17A C18A . 1.389(3) ?
    C17A H17A . 0.9300 ?
    C18A C19A . 1.385(2) ?
    C18A H18A . 0.9300 ?
    C19A C20A . 1.391(2) ?
    C19A H19A . 0.9300 ?
    C20A H20A . 0.9300 ?
    C21A C22A . 1.464(2) ?
    C21A H21A . 0.9300 ?
    C22A C27A . 1.401(2) ?
    C22A C23A . 1.408(2) ?
    C23A C24A . 1.386(2) ?
    C23A H23A . 0.9300 ?
    C24A C25A . 1.384(2) ?
    C24A H24A . 0.9300 ?
    C25A C26A . 1.388(2) ?
    C25A H25A . 0.9300 ?
    C26A C27A . 1.391(2) ?
    C26A H26A . 0.9300 ?
    C27A H27A . 0.9300 ?
    O1B C1B . 1.2231(18) ?
    O2B C6B . 1.2313(18) ?
    N1B C6B . 1.3619(19) ?
    N1B C4B . 1.4605(18) ?
    N1B C3B . 1.4606(18) ?
    N2B C13B . 1.4647(19) ?
    N2B C9B . 1.466(2) ?
    N2B C8B . 1.4685(19) ?
    C1B C2B . 1.497(2) ?
    C1B C5B . 1.501(2) ?
    C2B C21B . 1.344(2) ?
    C2B C3B . 1.506(2) ?
    C3B H3BA . 0.9700 ?
    C3B H3BB . 0.9700 ?
    C4B C5B . 1.516(2) ?
    C4B H4BA . 0.9700 ?
    C4B H4BB . 0.9700 ?
    C5B C14B . 1.348(2) ?
    C6B C7B . 1.517(2) ?
    C7B C8B . 1.522(2) ?
    C7B H7BA . 0.9700 ?
    C7B H7BB . 0.9700 ?
    C8B H8BA . 0.9700 ?
    C8B H8BB . 0.9700 ?
    C9B C10B . 1.526(2) ?
    C9B H9BA . 0.9700 ?
    C9B H9BB . 0.9700 ?
    C10B C11B . 1.523(2) ?
    C10B H10C . 0.9700 ?
    C10B H10D . 0.9700 ?
    C11B C12B . 1.521(3) ?
    C11B H11C . 0.9700 ?
    C11B H11D . 0.9700 ?
    C12B C13B . 1.518(2) ?
    C12B H12C . 0.9700 ?
    C12B H12D . 0.9700 ?
    C13B H13C . 0.9700 ?
    C13B H13D . 0.9700 ?
    C14B C15B . 1.467(2) ?
    C14B H14B . 0.9300 ?
    C15B C16B . 1.401(2) ?
    C15B C20B . 1.404(2) ?
    C16B C17B . 1.390(2) ?
    C16B H16B . 0.9300 ?
    C17B C18B . 1.390(2) ?
    C17B H17B . 0.9300 ?
    C18B C19B . 1.387(2) ?
    C18B H18B . 0.9300 ?
    C19B C20B . 1.386(2) ?
    C19B H19B . 0.9300 ?
    C20B H20B . 0.9300 ?
    C21B C22B . 1.467(2) ?
    C21B H21B . 0.9300 ?
    C22B C23B . 1.399(2) ?
    C22B C27B . 1.400(2) ?
    C23B C24B . 1.387(2) ?
    C23B H23B . 0.9300 ?
    C24B C25B . 1.384(2) ?
    C24B H24B . 0.9300 ?
    C25B C26B . 1.385(3) ?
    C25B H25B . 0.9300 ?
    C26B C27B . 1.386(2) ?
    C26B H26B . 0.9300 ?
    C27B H27B . 0.9300 ?
loop_
    _geom_angle_atom_site_label_1
    _geom_angle_atom_site_label_2
    _geom_angle_atom_site_label_3
    _geom_angle_site_symmetry_1
    _geom_angle_site_symmetry_3
    _geom_angle
    _geom_angle_publ_flag
    C6A N1A C3A . . 120.39(12) ?
    C6A N1A C4A . . 123.51(12) ?
    C3A N1A C4A . . 112.84(12) ?
    C9A N2A C13A . . 110.03(13) ?
    C9A N2A C8A . . 109.42(12) ?
    C13A N2A C8A . . 112.11(12) ?
    O1A C1A C5A . . 120.53(13) ?
    O1A C1A C2A . . 121.82(13) ?
    C5A C1A C2A . . 117.63(13) ?
    C21A C2A C1A . . 115.99(13) ?
    C21A C2A C3A . . 124.80(13) ?
    C1A C2A C3A . . 119.21(13) ?
    N1A C3A C2A . . 112.08(12) ?
    N1A C3A H3AA . . 109.2 ?
    C2A C3A H3AA . . 109.2 ?
    N1A C3A H3AB . . 109.2 ?
    C2A C3A H3AB . . 109.2 ?
    H3AA C3A H3AB . . 107.9 ?
    N1A C4A C5A . . 107.02(12) ?
    N1A C4A H4AA . . 110.3 ?
    C5A C4A H4AA . . 110.3 ?
    N1A C4A H4AB . . 110.3 ?
    C5A C4A H4AB . . 110.3 ?
    H4AA C4A H4AB . . 108.6 ?
    C14A C5A C1A . . 117.45(14) ?
    C14A C5A C4A . . 125.86(14) ?
    C1A C5A C4A . . 116.06(12) ?
    O2A C6A N1A . . 121.69(13) ?
    O2A C6A C7A . . 121.87(13) ?
    N1A C6A C7A . . 116.43(13) ?
    C8A C7A C6A . . 112.45(12) ?
    C8A C7A H7AA . . 109.1 ?
    C6A C7A H7AA . . 109.1 ?
    C8A C7A H7AB . . 109.1 ?
    C6A C7A H7AB . . 109.1 ?
    H7AA C7A H7AB . . 107.8 ?
    N2A C8A C7A . . 111.46(12) ?
    N2A C8A H8AA . . 109.3 ?
    C7A C8A H8AA . . 109.3 ?
    N2A C8A H8AB . . 109.3 ?
    C7A C8A H8AB . . 109.3 ?
    H8AA C8A H8AB . . 108.0 ?
    N2A C9A C10A . . 111.35(13) ?
    N2A C9A H9AA . . 109.4 ?
    C10A C9A H9AA . . 109.4 ?
    N2A C9A H9AB . . 109.4 ?
    C10A C9A H9AB . . 109.4 ?
    H9AA C9A H9AB . . 108.0 ?
    C9A C10A C11A . . 110.56(15) ?
    C9A C10A H10A . . 109.5 ?
    C11A C10A H10A . . 109.5 ?
    C9A C10A H10B . . 109.5 ?
    C11A C10A H10B . . 109.5 ?
    H10A C10A H10B . . 108.1 ?
    C12A C11A C10A . . 109.57(14) ?
    C12A C11A H11A . . 109.8 ?
    C10A C11A H11A . . 109.8 ?
    C12A C11A H11B . . 109.8 ?
    C10A C11A H11B . . 109.8 ?
    H11A C11A H11B . . 108.2 ?
    C11A C12A C13A . . 111.06(14) ?
    C11A C12A H12A . . 109.4 ?
    C13A C12A H12A . . 109.4 ?
    C11A C12A H12B . . 109.4 ?
    C13A C12A H12B . . 109.4 ?
    H12A C12A H12B . . 108.0 ?
    N2A C13A C12A . . 111.09(13) ?
    N2A C13A H13A . . 109.4 ?
    C12A C13A H13A . . 109.4 ?
    N2A C13A H13B . . 109.4 ?
    C12A C13A H13B . . 109.4 ?
    H13A C13A H13B . . 108.0 ?
    C5A C14A C15A . . 128.01(15) ?
    C5A C14A H14A . . 116.0 ?
    C15A C14A H14A . . 116.0 ?
    C16A C15A C20A . . 118.67(14) ?
    C16A C15A C14A . . 118.11(14) ?
    C20A C15A C14A . . 123.21(14) ?
    C17A C16A C15A . . 121.01(15) ?
    C17A C16A H16A . . 119.5 ?
    C15A C16A H16A . . 119.5 ?
    C16A C17A C18A . . 119.62(16) ?
    C16A C17A H17A . . 120.2 ?
    C18A C17A H17A . . 120.2 ?
    C19A C18A C17A . . 120.32(15) ?
    C19A C18A H18A . . 119.8 ?
    C17A C18A H18A . . 119.8 ?
    C18A C19A C20A . . 120.13(16) ?
    C18A C19A H19A . . 119.9 ?
    C20A C19A H19A . . 119.9 ?
    C19A C20A C15A . . 120.18(15) ?
    C19A C20A H20A . . 119.9 ?
    C15A C20A H20A . . 119.9 ?
    C2A C21A C22A . . 131.26(14) ?
    C2A C21A H21A . . 114.4 ?
    C22A C21A H21A . . 114.4 ?
    C27A C22A C23A . . 117.67(14) ?
    C27A C22A C21A . . 125.49(14) ?
    C23A C22A C21A . . 116.82(14) ?
    C24A C23A C22A . . 121.14(15) ?
    C24A C23A H23A . . 119.4 ?
    C22A C23A H23A . . 119.4 ?
    C25A C24A C23A . . 120.03(15) ?
    C25A C24A H24A . . 120.0 ?
    C23A C24A H24A . . 120.0 ?
    C24A C25A C26A . . 120.10(15) ?
    C24A C25A H25A . . 120.0 ?
    C26A C25A H25A . . 120.0 ?
    C25A C26A C27A . . 119.93(16) ?
    C25A C26A H26A . . 120.0 ?
    C27A C26A H26A . . 120.0 ?
    C26A C27A C22A . . 121.10(15) ?
    C26A C27A H27A . . 119.5 ?
    C22A C27A H27A . . 119.5 ?
    C6B N1B C4B . . 120.11(12) ?
    C6B N1B C3B . . 123.27(12) ?
    C4B N1B C3B . . 113.00(12) ?
    C13B N2B C9B . . 110.16(12) ?
    C13B N2B C8B . . 108.53(12) ?
    C9B N2B C8B . . 111.32(12) ?
    O1B C1B C2B . . 120.59(13) ?
    O1B C1B C5B . . 121.54(13) ?
    C2B C1B C5B . . 117.85(13) ?
    C21B C2B C1B . . 117.64(14) ?
    C21B C2B C3B . . 125.72(14) ?
    C1B C2B C3B . . 116.01(12) ?
    N1B C3B C2B . . 106.82(12) ?
    N1B C3B H3BA . . 110.4 ?
    C2B C3B H3BA . . 110.4 ?
    N1B C3B H3BB . . 110.4 ?
    C2B C3B H3BB . . 110.4 ?
    H3BA C3B H3BB . . 108.6 ?
    N1B C4B C5B . . 111.91(12) ?
    N1B C4B H4BA . . 109.2 ?
    C5B C4B H4BA . . 109.2 ?
    N1B C4B H4BB . . 109.2 ?
    C5B C4B H4BB . . 109.2 ?
    H4BA C4B H4BB . . 107.9 ?
    C14B C5B C1B . . 116.31(13) ?
    C14B C5B C4B . . 124.71(13) ?
    C1B C5B C4B . . 118.98(12) ?
    O2B C6B N1B . . 121.60(13) ?
    O2B C6B C7B . . 121.71(14) ?
    N1B C6B C7B . . 116.68(13) ?
    C6B C7B C8B . . 112.32(12) ?
    C6B C7B H7BA . . 109.1 ?
    C8B C7B H7BA . . 109.1 ?
    C6B C7B H7BB . . 109.1 ?
    C8B C7B H7BB . . 109.1 ?
    H7BA C7B H7BB . . 107.9 ?
    N2B C8B C7B . . 111.72(12) ?
    N2B C8B H8BA . . 109.3 ?
    C7B C8B H8BA . . 109.3 ?
    N2B C8B H8BB . . 109.3 ?
    C7B C8B H8BB . . 109.3 ?
    H8BA C8B H8BB . . 107.9 ?
    N2B C9B C10B . . 110.92(13) ?
    N2B C9B H9BA . . 109.5 ?
    C10B C9B H9BA . . 109.5 ?
    N2B C9B H9BB . . 109.5 ?
    C10B C9B H9BB . . 109.5 ?
    H9BA C9B H9BB . . 108.0 ?
    C11B C10B C9B . . 110.95(13) ?
    C11B C10B H10C . . 109.4 ?
    C9B C10B H10C . . 109.4 ?
    C11B C10B H10D . . 109.4 ?
    C9B C10B H10D . . 109.4 ?
    H10C C10B H10D . . 108.0 ?
    C12B C11B C10B . . 109.34(14) ?
    C12B C11B H11C . . 109.8 ?
    C10B C11B H11C . . 109.8 ?
    C12B C11B H11D . . 109.8 ?
    C10B C11B H11D . . 109.8 ?
    H11C C11B H11D . . 108.3 ?
    C13B C12B C11B . . 110.47(14) ?
    C13B C12B H12C . . 109.6 ?
    C11B C12B H12C . . 109.6 ?
    C13B C12B H12D . . 109.6 ?
    C11B C12B H12D . . 109.6 ?
    H12C C12B H12D . . 108.1 ?
    N2B C13B C12B . . 112.04(13) ?
    N2B C13B H13C . . 109.2 ?
    C12B C13B H13C . . 109.2 ?
    N2B C13B H13D . . 109.2 ?
    C12B C13B H13D . . 109.2 ?
    H13C C13B H13D . . 107.9 ?
    C5B C14B C15B . . 131.29(14) ?
    C5B C14B H14B . . 114.4 ?
    C15B C14B H14B . . 114.4 ?
    C16B C15B C20B . . 117.97(14) ?
    C16B C15B C14B . . 125.31(14) ?
    C20B C15B C14B . . 116.70(14) ?
    C17B C16B C15B . . 120.63(15) ?
    C17B C16B H16B . . 119.7 ?
    C15B C16B H16B . . 119.7 ?
    C18B C17B C16B . . 120.60(16) ?
    C18B C17B H17B . . 119.7 ?
    C16B C17B H17B . . 119.7 ?
    C19B C18B C17B . . 119.36(15) ?
    C19B C18B H18B . . 120.3 ?
    C17B C18B H18B . . 120.3 ?
    C20B C19B C18B . . 120.34(15) ?
    C20B C19B H19B . . 119.8 ?
    C18B C19B H19B . . 119.8 ?
    C19B C20B C15B . . 121.08(15) ?
    C19B C20B H20B . . 119.5 ?
    C15B C20B H20B . . 119.5 ?
    C2B C21B C22B . . 128.10(14) ?
    C2B C21B H21B . . 116.0 ?
    C22B C21B H21B . . 116.0 ?
    C23B C22B C27B . . 118.29(14) ?
    C23B C22B C21B . . 123.00(14) ?
    C27B C22B C21B . . 118.70(14) ?
    C24B C23B C22B . . 120.79(15) ?
    C24B C23B H23B . . 119.6 ?
    C22B C23B H23B . . 119.6 ?
    C25B C24B C23B . . 119.95(16) ?
    C25B C24B H24B . . 120.0 ?
    C23B C24B H24B . . 120.0 ?
    C24B C25B C26B . . 120.17(15) ?
    C24B C25B H25B . . 119.9 ?
    C26B C25B H25B . . 119.9 ?
    C25B C26B C27B . . 119.97(16) ?
    C25B C26B H26B . . 120.0 ?
    C27B C26B H26B . . 120.0 ?
    C26B C27B C22B . . 120.76(15) ?
    C26B C27B H27B . . 119.6 ?
    C22B C27B H27B . . 119.6 ?
loop_
    _geom_torsion_atom_site_label_1
    _geom_torsion_atom_site_label_2
    _geom_torsion_atom_site_label_3
    _geom_torsion_atom_site_label_4
    _geom_torsion_site_symmetry_1
    _geom_torsion_site_symmetry_2
    _geom_torsion_site_symmetry_3
    _geom_torsion_site_symmetry_4
    _geom_torsion
    _geom_torsion_publ_flag
    O1A C1A C2A C21A . . . . -1.8(2) ?
    C5A C1A C2A C21A . . . . -179.72(13) ?
    O1A C1A C2A C3A . . . . 178.36(14) ?
    C5A C1A C2A C3A . . . . 0.40(19) ?
    C6A N1A C3A C2A . . . . -106.24(15) ?
    C4A N1A C3A C2A . . . . 54.07(17) ?
    C21A C2A C3A N1A . . . . 161.89(14) ?
    C1A C2A C3A N1A . . . . -18.23(19) ?
    C6A N1A C4A C5A . . . . 90.49(16) ?
    C3A N1A C4A C5A . . . . -69.11(15) ?
    O1A C1A C5A C14A . . . . -22.7(2) ?
    C2A C1A C5A C14A . . . . 155.34(14) ?
    O1A C1A C5A C4A . . . . 165.93(14) ?
    C2A C1A C5A C4A . . . . -16.08(19) ?
    N1A C4A C5A C14A . . . . -122.52(16) ?
    N1A C4A C5A C1A . . . . 48.07(16) ?
    C3A N1A C6A O2A . . . . -9.6(2) ?
    C4A N1A C6A O2A . . . . -167.72(14) ?
    C3A N1A C6A C7A . . . . 171.02(13) ?
    C4A N1A C6A C7A . . . . 12.9(2) ?
    O2A C6A C7A C8A . . . . -4.9(2) ?
    N1A C6A C7A C8A . . . . 174.48(13) ?
    C9A N2A C8A C7A . . . . -172.16(14) ?
    C13A N2A C8A C7A . . . . 65.48(17) ?
    C6A C7A C8A N2A . . . . 157.16(13) ?
    C13A N2A C9A C10A . . . . -60.41(19) ?
    C8A N2A C9A C10A . . . . 175.99(15) ?
    N2A C9A C10A C11A . . . . 58.0(2) ?
    C9A C10A C11A C12A . . . . -53.8(2) ?
    C10A C11A C12A C13A . . . . 53.5(2) ?
    C9A N2A C13A C12A . . . . 59.63(17) ?
    C8A N2A C13A C12A . . . . -178.35(13) ?
    C11A C12A C13A N2A . . . . -56.95(19) ?
    C1A C5A C14A C15A . . . . -174.96(14) ?
    C4A C5A C14A C15A . . . . -4.5(3) ?
    C5A C14A C15A C16A . . . . 135.26(17) ?
    C5A C14A C15A C20A . . . . -46.2(2) ?
    C20A C15A C16A C17A . . . . 2.7(2) ?
    C14A C15A C16A C17A . . . . -178.70(14) ?
    C15A C16A C17A C18A . . . . -2.6(2) ?
    C16A C17A C18A C19A . . . . 0.4(3) ?
    C17A C18A C19A C20A . . . . 1.7(3) ?
    C18A C19A C20A C15A . . . . -1.6(3) ?
    C16A C15A C20A C19A . . . . -0.6(2) ?
    C14A C15A C20A C19A . . . . -179.14(15) ?
    C1A C2A C21A C22A . . . . -178.37(15) ?
    C3A C2A C21A C22A . . . . 1.5(3) ?
    C2A C21A C22A C27A . . . . 15.4(3) ?
    C2A C21A C22A C23A . . . . -166.71(16) ?
    C27A C22A C23A C24A . . . . -2.0(2) ?
    C21A C22A C23A C24A . . . . 179.93(14) ?
    C22A C23A C24A C25A . . . . 0.6(2) ?
    C23A C24A C25A C26A . . . . 0.8(2) ?
    C24A C25A C26A C27A . . . . -0.7(2) ?
    C25A C26A C27A C22A . . . . -0.8(2) ?
    C23A C22A C27A C26A . . . . 2.1(2) ?
    C21A C22A C27A C26A . . . . 179.97(14) ?
    O1B C1B C2B C21B . . . . 23.1(2) ?
    C5B C1B C2B C21B . . . . -155.47(14) ?
    O1B C1B C2B C3B . . . . -165.49(13) ?
    C5B C1B C2B C3B . . . . 15.92(19) ?
    C6B N1B C3B C2B . . . . -89.04(16) ?
    C4B N1B C3B C2B . . . . 69.48(15) ?
    C21B C2B C3B N1B . . . . 122.30(16) ?
    C1B C2B C3B N1B . . . . -48.30(16) ?
    C6B N1B C4B C5B . . . . 105.26(15) ?
    C3B N1B C4B C5B . . . . -54.02(17) ?
    O1B C1B C5B C14B . . . . 1.2(2) ?
    C2B C1B C5B C14B . . . . 179.79(13) ?
    O1B C1B C5B C4B . . . . -178.41(14) ?
    C2B C1B C5B C4B . . . . 0.16(19) ?
    N1B C4B C5B C14B . . . . -162.00(14) ?
    N1B C4B C5B C1B . . . . 17.59(19) ?
    C4B N1B C6B O2B . . . . 10.5(2) ?
    C3B N1B C6B O2B . . . . 167.53(14) ?
    C4B N1B C6B C7B . . . . -170.41(13) ?
    C3B N1B C6B C7B . . . . -13.3(2) ?
    O2B C6B C7B C8B . . . . 5.0(2) ?
    N1B C6B C7B C8B . . . . -174.17(13) ?
    C13B N2B C8B C7B . . . . 172.96(13) ?
    C9B N2B C8B C7B . . . . -65.63(16) ?
    C6B C7B C8B N2B . . . . -158.65(12) ?
    C13B N2B C9B C10B . . . . -58.88(17) ?
    C8B N2B C9B C10B . . . . -179.33(12) ?
    N2B C9B C10B C11B . . . . 57.66(18) ?
    C9B C10B C11B C12B . . . . -54.71(19) ?
    C10B C11B C12B C13B . . . . 54.11(19) ?
    C9B N2B C13B C12B . . . . 59.22(18) ?
    C8B N2B C13B C12B . . . . -178.67(14) ?
    C11B C12B C13B N2B . . . . -57.29(19) ?
    C1B C5B C14B C15B . . . . 178.74(14) ?
    C4B C5B C14B C15B . . . . -1.7(3) ?
    C5B C14B C15B C16B . . . . -14.2(3) ?
    C5B C14B C15B C20B . . . . 167.28(16) ?
    C20B C15B C16B C17B . . . . -1.7(2) ?
    C14B C15B C16B C17B . . . . 179.77(14) ?
    C15B C16B C17B C18B . . . . 0.4(2) ?
    C16B C17B C18B C19B . . . . 0.8(2) ?
    C17B C18B C19B C20B . . . . -0.8(2) ?
    C18B C19B C20B C15B . . . . -0.5(2) ?
    C16B C15B C20B C19B . . . . 1.8(2) ?
    C14B C15B C20B C19B . . . . -179.60(14) ?
    C1B C2B C21B C22B . . . . 176.08(14) ?
    C3B C2B C21B C22B . . . . 5.6(3) ?
    C2B C21B C22B C23B . . . . 44.3(2) ?
    C2B C21B C22B C27B . . . . -137.01(17) ?
    C27B C22B C23B C24B . . . . 0.9(2) ?
    C21B C22B C23B C24B . . . . 179.62(15) ?
    C22B C23B C24B C25B . . . . 1.4(2) ?
    C23B C24B C25B C26B . . . . -2.0(3) ?
    C24B C25B C26B C27B . . . . 0.4(3) ?
    C25B C26B C27B C22B . . . . 2.0(3) ?
    C23B C22B C27B C26B . . . . -2.6(2) ?
    C21B C22B C27B C26B . . . . 178.64(15) ?
loop_
    _geom_hbond_atom_site_label_D
    _geom_hbond_atom_site_label_H
    _geom_hbond_atom_site_label_A
    _geom_hbond_site_symmetry_A
    _geom_hbond_distance_DH
    _geom_hbond_distance_HA
    _geom_hbond_distance_DA
    _geom_hbond_angle_DHA
    _geom_hbond_publ_flag
    C7A H7AB O1B 1_545 0.97 2.59 3.3737(19) 138 yes
    C19B H19B O2A 2_577 0.93 2.44 3.233(2) 143 yes
    C24A H24A O2B 2_677 0.93 2.40 3.190(2) 143 yes
    C24B H24B N2A . 0.93 2.61 3.411(2) 145 yes
