# Supplementary material for: (3E,5E)-3,5-Dibenzyl­idene-1-[3-(piperidin-1-yl)propano­yl]piperidin-4-one
Source: Acta Crystallogr Sect E Struct Rep Online. 2011 May 7;67(Pt 6):o1299–300. doi: 10.1107/S1600536811015984 (PMC3120382; doi:10.1107/S1600536811015984)
Supplement: Supplementary file 2 [file e-67-o1299-Isup2.hkl]

#
# h,k,l, Fc-squared, Fo-squared, sigma(Fo-squared) and status flag
#
data_I
_shelx_title ' I         P -1         R =  New: P-1'
_shelx_refln_list_code          4
_shelx_F_calc_maximum      232.95
_exptl_crystal_F_000       888.00
_reflns_d_resolution_high  0.7330
 
loop_
 _symmetry_equiv_pos_as_xyz
 'x, y, z'
 '-x, -y, -z'
 
_cell_length_a     9.7757
_cell_length_b    10.9562
_cell_length_c    20.9400
_cell_angle_alpha  93.065
_cell_angle_beta   96.594
_cell_angle_gamma  90.115
 
_shelx_F_squared_multiplier     1.000
 
loop_
 _refln_index_h
 _refln_index_k
 _refln_index_l
 _refln_F_squared_calc
 _refln_F_squared_meas
 _refln_F_squared_sigma
 _refln_observed_status
   1   0   0       65.75       54.28      2.52 o
   2   0   0     4115.00     4286.42    109.81 o
   3   0   0     5353.88     5237.67     92.21 o
   4   0   0      386.26      375.91      7.07 o
   5   0   0      177.70      222.31      9.09 o
   6   0   0      631.35      576.22     18.85 o
   7   0   0        5.44       10.33      2.36 o
   8   0   0      188.52      186.93      6.24 o
   9   0   0       14.90       15.25      4.59 o
  10   0   0      213.30      177.30      9.68 o
  11   0   0        0.35        2.76      5.02 o
  12   0   0        4.85        2.77      5.42 o
  13   0   0        2.97        8.25      7.50 o
 -13   1   0       41.74       46.21      7.71 o
 -12   1   0       56.19       48.75      7.41 o
 -11   1   0       22.19       26.64      5.93 o
 -10   1   0      377.37      356.83     18.73 o
  -9   1   0       96.86       99.61      7.72 o
  -8   1   0       82.07       85.46      5.71 o
  -7   1   0      462.08      486.30     10.64 o
  -6   1   0     1675.09     1803.23     24.91 o
  -5   1   0      501.89      458.59      8.52 o
  -4   1   0      119.02       95.68      3.76 o
  -3   1   0     1824.97     1915.36     52.45 o
  -2   1   0     3589.00     3644.92    131.99 o
  -1   1   0     1022.61      907.17     33.00 o
   2   1   0     2977.77     3037.45     58.80 o
   3   1   0      172.53      153.28      7.61 o
   4   1   0      669.43      634.42     11.91 o
   5   1   0      210.99      215.37      8.11 o
   6   1   0     1572.76     1631.95     24.98 o
   7   1   0       30.04       36.63      3.82 o
   8   1   0       52.63       48.02      3.94 o
   9   1   0       75.64       94.39      5.73 o
  10   1   0       11.45       20.17      5.00 o
  11   1   0      140.70      151.02      9.89 o
  12   1   0        9.71        5.89      5.64 o
  13   1   0       77.36       82.41     13.17 o
 -13   2   0       28.35       37.20      7.21 o
 -12   2   0       19.70       18.90      6.26 o
 -11   2   0       90.23      114.46      9.07 o
 -10   2   0        9.96        4.28      4.52 o
  -9   2   0      140.35      140.12      7.37 o
  -8   2   0      122.59      108.50      6.28 o
  -7   2   0      262.49      279.50     14.14 o
  -6   2   0      541.39      593.46     10.97 o
  -5   2   0      234.12      228.18      7.03 o
  -4   2   0     2283.46     2418.56     63.88 o
  -3   2   0     1421.34     1487.92     70.45 o
   1   2   0      819.15      703.95     23.05 o
   2   2   0     2164.58     2088.80     72.28 o
   3   2   0       76.15       69.48      4.26 o
   4   2   0      154.79      186.85      4.76 o
   5   2   0       58.98       70.03      3.35 o
   6   2   0      111.54      111.11      4.38 o
   7   2   0      100.55      108.22      4.86 o
   8   2   0       92.02      102.66      6.36 o
   9   2   0        1.36       -2.53      2.74 o
  10   2   0        9.58        6.23      5.52 o
  11   2   0       15.94       18.08      5.77 o
  12   2   0       90.29       94.93      8.76 o
  13   2   0        1.85       -0.20      5.69 o
 -12   3   0       27.01       40.21      6.70 o
 -11   3   0        6.68        5.35      4.69 o
 -10   3   0      296.98      238.63     10.61 o
  -9   3   0        3.73       -2.11      3.27 o
  -8   3   0      390.93      367.35     10.60 o
  -7   3   0       46.39       62.63      5.03 o
  -6   3   0      490.09      494.79     10.40 o
  -5   3   0      302.97      310.18      8.06 o
  -4   3   0      296.69      339.95      6.95 o
  -3   3   0       11.86       14.76      2.86 o
  -1   3   0      500.75      461.13      9.83 o
   0   3   0        1.09       -2.59      2.59 o
   1   3   0      746.89      705.88     14.94 o
   3   3   0       94.25       86.78      6.84 o
   4   3   0     1133.76     1260.16     23.95 o
   5   3   0      318.14      361.52      6.84 o
   6   3   0      391.11      378.68      8.26 o
   7   3   0      414.18      384.43      8.76 o
   8   3   0      288.21      276.25      7.58 o
   9   3   0      456.88      465.65     10.87 o
  10   3   0      592.01      575.17     19.40 o
  11   3   0       32.50       31.08      6.22 o
  12   3   0       89.20       58.01     17.28 o
 -12   4   0       22.16       22.42      8.28 o
 -11   4   0       42.93       35.93      5.75 o
 -10   4   0        9.02        7.37      3.67 o
  -9   4   0       30.24       28.74      4.17 o
  -8   4   0       34.24       35.48      3.81 o
  -7   4   0      230.39      245.03      6.81 o
  -6   4   0     1329.10     1348.98     23.04 o
  -5   4   0      217.24      231.11      7.98 o
  -4   4   0      577.06      597.98     14.65 o
  -3   4   0        4.16        9.43      4.71 o
  -2   4   0      290.23      317.30      7.98 o
  -1   4   0      291.27      282.73      7.01 o
   0   4   0     1437.57     1470.23     37.22 o
   1   4   0      166.99      149.89      4.30 o
   2   4   0      255.28      299.06     10.06 o
   4   4   0      287.58      296.44      8.22 o
   5   4   0      518.05      532.08     13.47 o
   6   4   0      411.66      402.72     10.19 o
   7   4   0       82.79       88.40      5.70 o
   8   4   0       66.16       68.37      5.56 o
   9   4   0       54.96       62.54      5.89 o
  10   4   0      307.17      291.01     10.40 o
  11   4   0        1.67        0.51      4.70 o
  12   4   0       65.32       71.36     11.26 o
 -12   5   0       16.86       16.24      8.38 o
 -11   5   0       29.02       24.48      7.67 o
 -10   5   0        3.57       -1.17      4.52 o
  -9   5   0      116.38      105.85      8.03 o
  -8   5   0      410.88      364.40     12.70 o
  -7   5   0       67.75       69.58      6.23 o
  -6   5   0      823.53      852.44     21.16 o
  -5   5   0       40.52       40.31      4.20 o
  -4   5   0      293.00      314.35      9.14 o
  -3   5   0      867.87      885.51     24.28 o
  -2   5   0       26.14       41.29      7.43 o
  -1   5   0      184.48      163.41      4.01 o
   0   5   0        1.20        1.07      1.66 o
   1   5   0     1017.78      981.73     17.48 o
   2   5   0     3256.81     3379.79     65.46 o
   4   5   0        8.15        8.65      5.76 o
   5   5   0      448.05      416.53     13.25 o
   6   5   0      146.72      147.29      9.45 o
   7   5   0      820.86      798.54     19.10 o
   8   5   0      150.76      155.28     10.28 o
   9   5   0        7.52        5.92      4.66 o
  10   5   0       42.38       42.29      6.45 o
  11   5   0        0.01        4.07      4.58 o
  12   5   0      426.76      446.29     33.26 o
 -12   6   0      279.49      227.49     16.56 o
 -11   6   0       38.84       50.98      7.46 o
 -10   6   0       92.62       90.10     10.93 o
  -9   6   0       48.65       41.38      7.92 o
  -8   6   0      606.76      561.31     16.75 o
  -7   6   0      248.87      247.75     12.57 o
  -6   6   0       26.04       25.96      5.52 o
  -5   6   0      422.54      384.19     14.59 o
  -4   6   0       72.80       90.08     12.05 o
  -3   6   0       94.76      105.99      5.99 o
  -2   6   0      286.28      327.78      7.58 o
  -1   6   0       36.34       51.03      5.51 o
   0   6   0     2105.19     2146.34     32.62 o
   1   6   0      390.33      351.53      8.09 o
   2   6   0      328.47      347.54      7.40 o
   3   6   0      132.10      126.89      6.70 o
   5   6   0      159.39      144.03      8.71 o
   6   6   0      766.26      780.36     18.42 o
   7   6   0        0.75       -3.06      3.67 o
   8   6   0       50.30       52.42      6.57 o
   9   6   0       51.70       59.83      8.54 o
  10   6   0      168.25      194.99     11.50 o
  11   6   0        0.09        6.77      6.80 o
  12   6   0        7.60        7.49     12.83 o
 -11   7   0        4.63        2.26      7.59 o
 -10   7   0      132.48      138.37     13.17 o
  -9   7   0       57.49       57.82      9.06 o
  -8   7   0      257.05      238.08     10.43 o
  -7   7   0      384.07      357.77     15.96 o
  -6   7   0       83.07       81.54      8.14 o
  -5   7   0       71.02       88.63     15.46 o
  -4   7   0      245.29      252.98     18.86 o
  -3   7   0      368.74      373.83     10.30 o
  -2   7   0      127.63      133.01      4.68 o
  -1   7   0     1991.09     1962.07     30.42 o
   0   7   0        0.29       -0.44      1.64 o
   1   7   0     3176.75     3184.42     52.73 o
   2   7   0      103.61      127.37      7.38 o
   3   7   0      108.30      109.45      6.70 o
   5   7   0      117.93      102.92     10.81 o
   6   7   0       14.08       18.25      4.29 o
   7   7   0      221.05      238.61     12.71 o
   8   7   0        2.27        4.30      5.15 o
   9   7   0        1.51        1.47      5.81 o
  10   7   0       34.09       35.87      7.89 o
  11   7   0        6.71       -4.46      6.42 o
 -11   8   0      102.51      101.94     12.71 o
 -10   8   0       81.18       78.29     16.76 o
  -9   8   0       23.06       23.35      5.89 o
  -8   8   0       53.20       52.77      6.54 o
  -7   8   0       15.69        5.67      5.29 o
  -6   8   0      136.32      153.62     10.54 o
  -5   8   0      111.16      108.02      8.91 o
  -4   8   0       75.27       75.02      8.65 o
  -3   8   0      136.46      163.36     14.83 o
  -2   8   0       77.12       71.56      4.88 o
  -1   8   0      101.97      104.93      7.33 o
   0   8   0       13.27       12.04      2.07 o
   1   8   0      227.90      225.76      6.39 o
   2   8   0      166.26      150.98     15.40 o
   3   8   0      228.45      214.34      9.14 o
   4   8   0     1362.75     1374.87     31.72 o
   5   8   0       26.60       29.67      6.37 o
   6   8   0      135.00      125.28      9.40 o
   7   8   0      122.47      127.71     10.10 o
   8   8   0       86.55       88.05      9.30 o
   9   8   0        7.99        4.98      9.07 o
  10   8   0       10.28        8.33      6.91 o
  11   8   0       14.72       -1.83      6.75 o
 -10   9   0       14.20       18.76      7.85 o
  -9   9   0      270.75      297.05     15.45 o
  -8   9   0        4.17       21.03      6.88 o
  -7   9   0       10.10       15.95      6.03 o
  -6   9   0       31.48       35.44      6.77 o
  -5   9   0        0.20        1.16      4.15 o
  -4   9   0       31.94       31.47      9.43 o
  -3   9   0       53.90       52.97      6.01 o
  -2   9   0       43.03       40.95      4.17 o
  -1   9   0       22.00       32.44      3.80 o
   0   9   0        0.27       -0.77      2.63 o
   1   9   0       10.19        6.18      2.95 o
   2   9   0      407.05      385.91     12.20 o
   3   9   0      305.46      311.07     11.36 o
   4   9   0      274.10      256.58     11.47 o
   5   9   0       33.94       36.14      5.90 o
   6   9   0       14.21       15.46      5.14 o
   7   9   0      280.08      283.74     16.46 o
   8   9   0       50.98       34.33      7.47 o
   9   9   0       22.50       23.65      7.12 o
  10   9   0       51.35       62.97     10.64 o
  -9  10   0       83.33      101.36     10.31 o
  -8  10   0      101.22      110.49     11.72 o
  -7  10   0      106.51      100.44     10.46 o
  -6  10   0       71.58       81.83     12.57 o
  -5  10   0      234.48      202.58     13.10 o
  -4  10   0      166.96      165.51     10.23 o
  -3  10   0      433.51      412.89     15.30 o
  -2  10   0      220.72      184.37     11.52 o
  -1  10   0      192.10      191.88     13.36 o
   0  10   0      157.98      152.87     10.21 o
   1  10   0       58.36       57.07      5.55 o
   2  10   0       60.63       57.24      5.65 o
   3  10   0       35.89       25.54      5.07 o
   4  10   0      168.37      161.60     11.29 o
   5  10   0        0.22       -5.22      5.22 o
   6  10   0        7.02        2.88      4.61 o
   7  10   0      163.50      165.09     11.87 o
   8  10   0      100.13      103.41     10.47 o
   9  10   0       42.41       30.29      8.06 o
  -9  11   0       50.46       51.79     14.43 o
  -8  11   0       12.65        2.23      6.41 o
  -7  11   0        0.54       -4.08      6.03 o
  -6  11   0        3.17        1.90      5.14 o
  -5  11   0      343.69      360.27     16.18 o
  -4  11   0       49.39       51.85      8.91 o
  -3  11   0      122.94      115.23     11.00 o
  -2  11   0       21.32       26.71      6.29 o
  -1  11   0        6.07        3.14      4.04 o
   0  11   0        0.99       -3.70      3.70 o
   1  11   0      122.89      103.38     15.98 o
   2  11   0       22.38       33.78      5.12 o
   3  11   0        1.07       -3.99      3.99 o
   4  11   0      356.95      316.03     12.83 o
   5  11   0       28.38       30.01      6.33 o
   6  11   0       12.11       12.94      5.57 o
   7  11   0      248.03      247.07     13.81 o
   8  11   0       64.81       58.42      8.97 o
  -7  12   0        0.23       -6.81      6.81 o
  -6  12   0      120.15      112.09     13.62 o
  -5  12   0       22.78       14.66      7.33 o
  -4  12   0        3.70        1.04      6.29 o
  -3  12   0       12.78        9.43      6.81 o
  -2  12   0      370.77      401.21     19.38 o
  -1  12   0      408.56      356.17     17.28 o
   0  12   0       22.70       36.41     10.21 o
   1  12   0      348.77      347.85     21.47 o
   2  12   0       34.11       49.05     12.05 o
   3  12   0      116.82      110.22      8.92 o
   4  12   0      124.36      118.70      9.52 o
   5  12   0        0.92       -0.47      5.55 o
   6  12   0      451.28      431.09     16.72 o
   7  12   0        9.20        5.99      6.86 o
  -6  13   0        4.43        9.95      7.85 o
  -5  13   0       50.20       50.28      9.95 o
  -4  13   0       18.41       26.19      7.85 o
  -3  13   0        1.84       -6.29      6.29 o
  -2  13   0       53.48       51.85      8.38 o
  -1  13   0       46.08       60.76      8.91 o
   0  13   0        3.06        6.37      4.92 o
   1  13   0       65.11       84.52     17.02 o
   2  13   0      213.00      207.14     38.49 o
   3  13   0       71.83       90.37     11.00 o
   4  13   0      186.01      212.10     33.00 o
   5  13   0        1.87       -2.54      5.93 o
   6  13   0        6.71       -2.58      6.88 o
  -4  14   0       19.93       24.62      8.38 o
  -3  14   0        0.80        4.71      6.81 o
  -2  14   0        5.44       -1.57      6.29 o
  -1  14   0       56.15       60.24      9.43 o
   0  14   0       85.30      105.28     11.52 o
   1  14   0      109.67      131.42     19.38 o
   2  14   0        1.51       -3.07      5.39 o
   3  14   0        1.54       -0.24      6.18 o
   4  14   0       33.51       41.91      8.72 o
  -4 -14   1       57.35       51.09      8.69 o
  -3 -14   1        2.71       -1.75     10.74 o
  -2 -14   1       17.42       28.37     15.72 o
  -1 -14   1       16.21       29.45      6.33 o
   0 -14   1       50.06       54.99      8.38 o
   1 -14   1       69.94       95.33     10.47 o
   2 -14   1      156.71      149.80     12.05 o
   3 -14   1      150.72      159.75     13.10 o
   4 -14   1       88.85       85.90     11.52 o
  -6 -13   1       13.11        5.16      7.55 o
  -5 -13   1        6.30        3.03      5.42 o
  -4 -13   1       10.23       14.24      5.75 o
  -3 -13   1        5.42       10.76      5.13 o
  -2 -13   1       41.67       30.88      7.85 o
  -1 -13   1       10.94       11.65      5.39 o
   0 -13   1        5.95       -1.57      5.24 o
   1 -13   1       12.66       22.53      6.29 o
   2 -13   1      111.62       84.85     10.47 o
   3 -13   1       36.68       48.71      8.91 o
   4 -13   1       10.75       21.99      7.85 o
   5 -13   1      111.17      106.32     12.57 o
   6 -13   1       29.32       42.42      9.95 o
  -7 -12   1       59.81       74.69      9.08 o
  -6 -12   1       79.22       89.68      9.27 o
  -5 -12   1       92.66       90.58      8.99 o
  -4 -12   1       71.56       71.21      7.64 o
  -3 -12   1       51.60       54.25      6.65 o
  -2 -12   1      390.66      391.24     13.54 o
  -1 -12   1       99.87      112.88     12.31 o
   0 -12   1        7.91        5.43      4.51 o
   1 -12   1       40.39       33.00      6.81 o
   2 -12   1        9.81       11.52      5.76 o
   3 -12   1       86.06       83.81      9.95 o
   4 -12   1      130.90      146.65     12.05 o
   5 -12   1       38.51       42.42      8.91 o
   6 -12   1        2.88       -6.29      6.29 o
   7 -12   1        0.04       -2.42      5.62 o
  -8 -11   1      350.14      335.63     15.57 o
  -7 -11   1      388.14      332.59     14.80 o
  -6 -11   1       15.66        8.92      7.90 o
  -5 -11   1      124.99      136.52     14.03 o
  -4 -11   1       94.23       93.47      8.23 o
  -3 -11   1       43.93       44.41      5.96 o
  -2 -11   1       26.37       31.59      4.86 o
  -1 -11   1        0.58       -2.93      3.30 o
   0 -11   1        0.06        0.25      3.30 o
   1 -11   1        0.02       -3.23      3.23 o
   2 -11   1       76.36       82.23      8.91 o
   3 -11   1        5.71        8.91      5.76 o
   4 -11   1        8.01        7.33      7.07 o
   5 -11   1       72.46       75.60      8.91 o
   6 -11   1       97.16      121.99     18.59 o
   7 -11   1       18.49       27.75      8.12 o
   8 -11   1       20.51        6.29      5.18 o
  -9 -10   1       79.87       89.17     10.52 o
  -8 -10   1      456.15      447.79     17.80 o
  -7 -10   1        3.57        3.09      5.91 o
  -6 -10   1        8.32        8.23      4.88 o
  -5 -10   1       70.00       73.23      7.75 o
  -4 -10   1       65.08       60.51      6.76 o
  -3 -10   1      352.99      324.03     11.89 o
  -2 -10   1      157.06      137.85      8.54 o
  -1 -10   1      115.93      119.92      8.88 o
   0 -10   1      153.04      132.13      6.73 o
   1 -10   1       65.76       50.94      5.39 o
   2 -10   1      333.10      281.50     12.05 o
   3 -10   1        0.05        2.24      3.87 o
   4 -10   1       22.10       11.75     10.21 o
   5 -10   1       81.26       85.54      8.72 o
   6 -10   1      166.54      179.58     11.97 o
   7 -10   1        7.31        5.44      5.90 o
   8 -10   1        6.28        6.91      7.31 o
   9 -10   1       14.31       33.26      9.32 o
 -10  -9   1       29.55       25.15      7.85 o
  -9  -9   1        4.33        1.31      5.95 o
  -8  -9   1      263.20      293.63     15.22 o
  -7  -9   1      217.40      249.40     15.32 o
  -6  -9   1       46.35       45.78      7.33 o
  -5  -9   1        1.13        3.33      4.30 o
  -4  -9   1     1346.75     1319.38     31.21 o
  -3  -9   1        0.41        0.79      3.52 o
  -2  -9   1       14.10        9.41      3.38 o
  -1  -9   1      169.52      176.03      5.70 o
   0  -9   1        0.58       -1.78      1.78 o
   1  -9   1      431.99      412.66     10.19 o
   2  -9   1      207.39      211.79      7.74 o
   3  -9   1      254.53      282.15     11.62 o
   4  -9   1      140.30      146.87      9.10 o
   5  -9   1       31.47       36.79      9.17 o
   6  -9   1      705.34      737.73     61.54 o
   7  -9   1      332.33      335.60     20.95 o
   8  -9   1       25.69       17.57      5.17 o
   9  -9   1      243.30      230.24     15.22 o
  10  -9   1       21.58       22.36      8.14 o
 -11  -8   1       14.03       15.20      7.45 o
 -10  -8   1       57.73       70.48      9.56 o
  -9  -8   1       17.47       20.85      7.03 o
  -8  -8   1       11.12       21.52      7.89 o
  -7  -8   1        1.19        7.03      5.23 o
  -6  -8   1      523.36      529.68     17.19 o
  -5  -8   1     1124.09      982.27     25.21 o
  -4  -8   1      455.79      460.07     14.56 o
  -3  -8   1      247.83      274.94     10.17 o
  -2  -8   1       42.04       37.87      2.90 o
  -1  -8   1      122.22      111.67      4.00 o
   0  -8   1        0.03        0.76      1.56 o
   1  -8   1      566.38      525.78     10.05 o
   2  -8   1      344.84      327.82      8.14 o
   3  -8   1      795.97      834.61     24.27 o
   4  -8   1      358.01      337.49     13.27 o
   5  -8   1        0.05        5.56      4.04 o
   6  -8   1      283.62      287.69     17.02 o
   7  -8   1      298.97      312.26     14.92 o
   8  -8   1      399.60      407.52     14.10 o
   9  -8   1       46.92       38.89      8.42 o
  10  -8   1       99.23       98.58     11.62 o
  11  -8   1        0.04       -4.77      6.63 o
 -11  -7   1        8.04        5.69      6.83 o
 -10  -7   1      227.90      278.56     16.07 o
  -9  -7   1       58.90       63.61      8.51 o
  -8  -7   1      594.31      584.97     16.64 o
  -7  -7   1      801.03      795.53     20.57 o
  -6  -7   1      117.61      125.13     13.44 o
  -5  -7   1        4.14       -3.40      4.07 o
  -4  -7   1        9.86        1.04      5.24 o
  -3  -7   1      348.48      350.02      8.92 o
  -2  -7   1      135.78      145.32      6.43 o
  -1  -7   1       56.82       63.43      3.04 o
   0  -7   1        4.23        1.61      2.69 o
   1  -7   1      453.81      418.45      8.12 o
   2  -7   1       24.65       18.82      2.41 o
   3  -7   1       20.33       30.28      3.20 o
   4  -7   1     3449.66     3692.58    140.89 o
   5  -7   1      253.77      264.66     18.33 o
   6  -7   1      228.79      212.44     11.42 o
   7  -7   1      194.20      189.91      8.96 o
   8  -7   1        8.38        3.68      4.21 o
   9  -7   1       82.06       84.22      9.94 o
  10  -7   1       43.44       45.09     12.57 o
  11  -7   1      151.59      103.61     14.14 o
 -12  -6   1      160.50      182.83     14.04 o
 -11  -6   1        0.15       -3.06      5.06 o
 -10  -6   1      222.87      235.42     12.05 o
  -9  -6   1        4.05       -2.07      4.47 o
  -8  -6   1      532.76      523.10     15.33 o
  -7  -6   1      173.07      185.40      9.33 o
  -6  -6   1      189.37      198.05     10.75 o
  -5  -6   1        2.04        2.62      4.44 o
  -3  -6   1      156.14      177.51      5.77 o
  -2  -6   1      354.31      396.77      8.70 o
  -1  -6   1     2409.48     2305.30     48.47 o
   0  -6   1     1988.76     2247.63     61.80 o
   1  -6   1     2463.31     2403.62     40.11 o
   2  -6   1      495.44      515.06      9.46 o
   3  -6   1      266.54      250.24      8.67 o
   4  -6   1       27.51       28.28      7.85 o
   5  -6   1        5.69        8.02      3.87 o
   6  -6   1      461.88      459.17     17.21 o
   7  -6   1       36.35       41.52      5.32 o
   8  -6   1      195.00      201.54     13.08 o
   9  -6   1        3.81        6.57      5.73 o
  10  -6   1      135.17      122.51     12.19 o
  11  -6   1        1.26        3.77      5.42 o
  12  -6   1        3.11       -4.39      7.22 o
 -12  -5   1      349.90      358.34     20.37 o
 -11  -5   1        3.44        6.23      5.30 o
 -10  -5   1        3.02        6.12      4.82 o
  -9  -5   1        6.88        2.66      4.47 o
  -8  -5   1      358.09      377.69     12.48 o
  -7  -5   1       92.44       94.86      6.89 o
  -6  -5   1      898.29      908.24     20.22 o
  -5  -5   1      391.00      381.94     12.47 o
  -4  -5   1      415.52      421.11     23.57 o
  -3  -5   1      102.06       90.62      7.85 o
  -2  -5   1       24.46       41.02      2.38 o
  -1  -5   1       28.30       48.11      7.59 o
   0  -5   1        0.15       -0.89      1.90 o
   1  -5   1      126.71      134.60      7.18 o
   2  -5   1       52.85       43.21      2.66 o
   3  -5   1        7.13       -2.10      4.19 o
   4  -5   1     1230.23     1214.97     32.72 o
   5  -5   1        9.12        2.66      2.53 o
   6  -5   1      213.02      187.31      6.61 o
   7  -5   1      149.30      172.36      6.93 o
   8  -5   1       11.39       14.41      4.46 o
   9  -5   1        0.02       -3.98      3.98 o
  10  -5   1       48.75       50.88      6.84 o
  11  -5   1        7.12        7.07      6.67 o
  12  -5   1       34.34       16.45      8.28 o
 -12  -4   1        9.15        7.07      7.78 o
 -11  -4   1       95.99      110.87      7.99 o
 -10  -4   1      384.52      385.35     11.99 o
  -9  -4   1       37.13       49.48      5.36 o
  -8  -4   1      184.65      192.24      8.04 o
  -7  -4   1       14.96       27.97      3.77 o
  -6  -4   1      291.08      288.70      8.39 o
  -5  -4   1      419.40      394.91     10.52 o
  -4  -4   1      792.51      835.03     19.91 o
  -2  -4   1      286.48      281.16      9.40 o
   0  -4   1     7196.98     7354.36    171.48 o
   1  -4   1        0.14        0.57      1.58 o
   2  -4   1      628.93      631.33     13.10 o
   3  -4   1      121.88      132.51     11.00 o
   4  -4   1       96.00      110.05      4.96 o
   5  -4   1        0.35       -1.96      1.96 o
   6  -4   1       10.07        5.69      3.63 o
   7  -4   1      358.94      377.90      9.84 o
   8  -4   1       75.68       69.77      4.73 o
   9  -4   1        7.78        4.17      3.10 o
  10  -4   1       10.88        6.72      3.83 o
  11  -4   1       57.29       54.71      9.40 o
  12  -4   1       59.25       50.08      9.68 o
 -13  -3   1       19.05       28.34     10.21 o
 -12  -3   1        0.44        2.57      7.22 o
 -11  -3   1       36.83       41.41      5.82 o
 -10  -3   1      619.74      606.59     13.28 o
  -9  -3   1       11.78       10.50      3.28 o
  -8  -3   1      302.25      297.67      7.92 o
  -7  -3   1        3.49        2.61      3.24 o
  -6  -3   1       49.24       60.58      3.44 o
  -5  -3   1      148.87      144.23      5.65 o
  -4  -3   1       88.15       95.92      5.28 o
  -3  -3   1       75.19       64.95      8.91 o
  -2  -3   1       61.62       84.85      6.29 o
  -1  -3   1      736.95      640.57     25.67 o
   0  -3   1        0.22       -0.52      3.67 o
   1  -3   1      391.36      300.04      6.70 o
   2  -3   1      128.36      139.32      9.95 o
   3  -3   1      438.89      448.96     14.08 o
   4  -3   1      235.93      244.35      7.49 o
   5  -3   1      229.92      219.53      5.67 o
   6  -3   1      221.57      251.89      8.15 o
   7  -3   1       70.27       64.89      4.94 o
   8  -3   1      384.32      337.44     10.02 o
   9  -3   1        0.40       -0.95      3.38 o
  10  -3   1      433.25      395.97     16.05 o
  11  -3   1       18.70       29.53      5.91 o
  12  -3   1       68.60       71.70      7.93 o
 -13  -2   1        2.09       -3.97      5.54 o
 -12  -2   1       23.83       26.13      6.34 o
 -11  -2   1      140.74      129.38      8.93 o
 -10  -2   1       18.45       18.59      4.07 o
  -9  -2   1       34.91       32.65      4.01 o
  -8  -2   1      178.76      185.36      6.39 o
  -7  -2   1       20.48       16.52      2.73 o
  -6  -2   1      257.02      270.17      6.62 o
  -5  -2   1     1304.06     1398.63     24.01 o
  -4  -2   1      343.12      361.10      8.50 o
  -3  -2   1     2217.84     2118.33     38.41 o
  -2  -2   1      342.44      379.21     16.76 o
   1  -2   1      559.12      520.63     16.76 o
   3  -2   1      651.80      723.85     20.00 o
   4  -2   1       21.24       24.52      2.21 o
   5  -2   1       13.38        3.62      2.20 o
   6  -2   1       46.02       49.03      4.10 o
   7  -2   1       54.22       71.09      9.95 o
   8  -2   1     1252.49     1259.29     32.36 o
   9  -2   1      295.91      305.46     10.20 o
  10  -2   1       64.33       60.31      6.97 o
  11  -2   1        1.36        2.32      5.02 o
  12  -2   1       30.06       26.57      8.98 o
  13  -2   1        0.01       -2.70      5.81 o
 -13  -1   1       99.49      123.26     10.75 o
 -12  -1   1      151.52      154.20     10.29 o
 -11  -1   1        8.21       21.83      5.69 o
 -10  -1   1       74.40       95.36      7.99 o
  -9  -1   1      110.15      117.96      5.90 o
  -8  -1   1      434.91      451.95     10.10 o
  -7  -1   1     2136.86     2159.13     36.34 o
  -6  -1   1      142.35      147.62      4.96 o
  -5  -1   1        0.17        2.26      2.19 o
  -4  -1   1      203.44      196.88     15.06 o
  -3  -1   1        1.76       -2.00      2.00 o
  -2  -1   1     2335.13     2236.52     38.55 o
   2  -1   1    49560.74    50049.20    967.32 o
   3  -1   1     2975.55     2937.29     84.59 o
   4  -1   1     6502.82     6967.86    104.21 o
   5  -1   1      595.64      620.26     10.74 o
   6  -1   1      107.68      107.70      3.79 o
   7  -1   1       23.91       25.38      3.93 o
   8  -1   1       44.42       42.04      4.61 o
   9  -1   1        5.64        3.93      4.14 o
  10  -1   1       11.28        3.89      4.66 o
  11  -1   1        2.85        0.06      4.79 o
  12  -1   1        1.87        3.40      5.61 o
  13  -1   1       59.83       67.62      8.67 o
 -13   0   1       33.24       38.69     10.60 o
 -12   0   1       23.65       25.81      6.63 o
 -11   0   1       72.86       73.78      7.78 o
 -10   0   1       89.46       81.64     12.36 o
  -9   0   1      477.19      479.43     15.59 o
  -8   0   1      174.59      185.45      8.32 o
  -7   0   1       14.08       16.10      2.94 o
  -6   0   1     4251.25     4444.89     62.73 o
  -5   0   1      130.10      121.39      3.87 o
  -4   0   1      382.16      432.00      7.85 o
  -3   0   1     1776.36     1752.26     28.06 o
  -2   0   1     4324.19     4505.34    133.82 o
  -1   0   1      934.09      787.76     29.86 o
   1   0   1     2825.30     2420.61     62.40 o
   2   0   1     2643.46     2721.04     70.36 o
   3   0   1       55.51       55.94      2.73 o
   4   0   1      146.76      149.35      3.76 o
   5   0   1     2996.35     2984.08     39.26 o
   6   0   1       87.56       80.58      4.64 o
   7   0   1        7.52        3.35      2.21 o
   8   0   1      378.18      419.54      9.50 o
   9   0   1      123.62      130.60      8.25 o
  10   0   1       12.83       15.36      5.22 o
  11   0   1        2.79        3.34      4.89 o
  12   0   1       14.80       12.12      6.43 o
  13   0   1       82.43       88.07      9.55 o
 -13   1   1       12.09       17.43      6.63 o
 -12   1   1       32.78       38.06      6.96 o
 -11   1   1       17.42       16.80      5.37 o
 -10   1   1      229.42      199.09     10.31 o
  -9   1   1       33.54       40.44      5.50 o
  -8   1   1      195.85      175.09      8.95 o
  -7   1   1      386.40      354.78      9.37 o
  -6   1   1      102.49       94.96      5.10 o
  -5   1   1       21.15       13.48      4.57 o
  -4   1   1      116.13      136.14      5.49 o
  -3   1   1     1089.21     1029.19     30.00 o
  -2   1   1     4936.99     5316.80    192.22 o
   2   1   1    26729.32    27052.17    441.32 o
   3   1   1      574.24      560.34     11.56 o
   4   1   1     3168.88     3285.86     50.99 o
   5   1   1      453.51      442.90      8.60 o
   6   1   1      344.35      355.12      7.84 o
   7   1   1       39.22       35.27      3.71 o
   8   1   1     1154.15     1170.93     20.84 o
   9   1   1        1.80        7.28      3.38 o
  10   1   1        7.30        3.44      4.30 o
  11   1   1      108.34      116.10      9.29 o
  12   1   1       14.46       12.27      6.00 o
  13   1   1       16.47       24.61      7.17 o
 -13   2   1      106.60      114.46     10.17 o
 -12   2   1       24.81       31.30      6.67 o
 -11   2   1      264.19      249.21     12.37 o
 -10   2   1        6.21        8.96      4.59 o
  -9   2   1        0.50       -3.14      3.42 o
  -8   2   1      140.18      140.68      6.65 o
  -7   2   1        1.74       -1.22      6.29 o
  -6   2   1       40.24       44.88      3.03 o
  -5   2   1      567.56      634.27     11.55 o
  -4   2   1      234.57      277.28     10.32 o
  -3   2   1      260.53      255.22      8.32 o
  -2   2   1     1799.09     1864.66     37.52 o
   0   2   1      684.26      665.18     17.59 o
   2   2   1       98.68      111.52      3.22 o
   3   2   1      136.06      111.50      6.03 o
   4   2   1     1431.56     1484.76     22.58 o
   5   2   1        6.32        4.34      1.88 o
   6   2   1      157.73      186.93      5.50 o
   7   2   1        0.00       -1.48      2.22 o
   8   2   1       38.91       41.27      4.05 o
   9   2   1       42.70       43.99      4.24 o
  10   2   1      118.12       93.79     11.22 o
  11   2   1      130.84      124.86      8.98 o
  12   2   1       20.90        7.37      6.18 o
  13   2   1       47.16       41.41      8.14 o
 -13   3   1       13.45       12.31      5.97 o
 -12   3   1       73.42       69.27      7.95 o
 -11   3   1        0.47       -0.07      4.66 o
 -10   3   1      259.32      208.92     10.50 o
  -9   3   1       99.22       82.54      6.35 o
  -8   3   1        4.65        3.30      3.10 o
  -7   3   1      244.49      233.69      6.80 o
  -6   3   1      111.96      131.03      7.48 o
  -5   3   1      107.71       97.02      4.21 o
  -4   3   1       47.60       51.83      3.33 o
  -3   3   1      195.57      167.02     18.33 o
  -1   3   1     2077.47     1950.79     44.70 o
   0   3   1        0.01       -1.54      1.58 o
   1   3   1     1722.87     1591.36     37.80 o
   3   3   1       52.01       53.21      3.51 o
   4   3   1      785.23      782.44     11.94 o
   5   3   1      137.42      131.27      4.34 o
   6   3   1       21.29       24.27      2.70 o
   7   3   1        3.56        5.81      2.52 o
   8   3   1      155.79      169.64      6.15 o
   9   3   1      588.01      600.62     12.84 o
  10   3   1       11.61       21.72      3.87 o
  11   3   1       25.69       35.12      5.92 o
  12   3   1      419.66      388.72     21.07 o
 -12   4   1      230.26      188.84     17.02 o
 -11   4   1       38.96       44.35      6.06 o
 -10   4   1        1.86       -3.65      3.65 o
  -9   4   1      119.30      116.35      6.61 o
  -8   4   1        1.54        4.68      2.96 o
  -7   4   1        0.12       -0.25      2.26 o
  -6   4   1     1075.47     1107.32     22.19 o
  -5   4   1      985.90     1066.68     24.54 o
  -4   4   1      920.73      979.64     22.18 o
  -3   4   1      100.84      132.24      6.29 o
  -2   4   1      250.53      302.93     15.98 o
  -1   4   1      136.01      129.02      5.76 o
   0   4   1     3746.62     3761.55     70.87 o
   1   4   1      319.42      321.78     10.06 o
   2   4   1      350.64      371.87     19.38 o
   3   4   1      113.66      112.09     11.52 o
   4   4   1      631.55      653.58     12.83 o
   5   4   1      126.21      120.91      5.35 o
   6   4   1       84.05      103.12      5.59 o
   7   4   1      185.29      202.72     11.16 o
   8   4   1     1432.87     1517.70     28.24 o
   9   4   1      270.45      271.76      9.51 o
  10   4   1        1.73        1.85      4.09 o
  11   4   1        8.13       11.77      5.90 o
  12   4   1      135.55      135.82     14.38 o
 -12   5   1      429.80      365.93     19.23 o
 -11   5   1       21.91       27.76      8.05 o
 -10   5   1       40.24       47.27      7.19 o
  -9   5   1      687.57      662.00     29.52 o
  -8   5   1      569.78      548.68     17.61 o
  -7   5   1      300.01      313.31     10.92 o
  -6   5   1      832.33      856.47     21.33 o
  -5   5   1      275.38      295.82      9.40 o
  -4   5   1      371.99      406.67     12.91 o
  -3   5   1     1025.97     1081.64     29.06 o
  -2   5   1     3581.49     3721.20     84.86 o
  -1   5   1      124.20      147.80      7.85 o
   0   5   1        2.15        1.13      2.42 o
   1   5   1      347.52      307.48      8.54 o
   2   5   1      376.78      374.83     10.56 o
   4   5   1       15.08       19.96      2.86 o
   5   5   1      494.56      488.97     11.18 o
   6   5   1     1047.35     1075.63     20.57 o
   7   5   1       66.11       66.14      7.71 o
   8   5   1      154.22      186.54      9.52 o
   9   5   1       30.64       36.37      5.06 o
  10   5   1      419.15      438.39     13.16 o
  11   5   1        4.35        4.05      4.56 o
  12   5   1      175.44      188.59     19.90 o
 -12   6   1       98.89       88.25     11.83 o
 -11   6   1       46.10       66.14     10.28 o
 -10   6   1       27.13       27.24      5.92 o
  -9   6   1      177.73      170.36     13.09 o
  -8   6   1       88.39       71.78      6.74 o
  -7   6   1      942.11      944.72     40.59 o
  -6   6   1     2135.27     2067.12     54.45 o
  -5   6   1        4.89        0.89      3.65 o
  -4   6   1       62.54       77.62      4.14 o
  -3   6   1      304.83      310.07     11.31 o
  -2   6   1      305.36      338.87      9.22 o
  -1   6   1       34.59       43.25      2.77 o
   0   6   1      789.85      738.85     13.92 o
   1   6   1     1199.96     1229.23     21.87 o
   2   6   1      444.15      467.94     10.36 o
   3   6   1        2.21       -0.77      6.55 o
   5   6   1       11.37       14.90      4.22 o
   6   6   1       68.76       71.83      8.85 o
   7   6   1      238.39      223.56      9.73 o
   8   6   1       43.76       47.63      5.87 o
   9   6   1       21.07       19.11      6.60 o
  10   6   1        1.89       -3.05      5.50 o
  11   6   1       35.86       44.14      8.35 o
  12   6   1        9.80       17.81     12.57 o
 -11   7   1        2.48       -6.10      6.10 o
 -10   7   1      253.10      244.43     15.94 o
  -9   7   1       32.53       27.36      5.83 o
  -8   7   1       18.66       17.22      5.17 o
  -7   7   1       55.58       57.89      7.92 o
  -6   7   1      253.19      255.34     12.45 o
  -5   7   1       25.65       20.42      4.84 o
  -4   7   1       13.55       14.14      6.81 o
  -3   7   1      144.89      146.22      8.38 o
  -2   7   1      150.89      163.31      5.41 o
  -1   7   1      933.99      960.06     30.00 o
   0   7   1        0.00        2.67      1.85 o
   1   7   1       10.25       14.72      3.40 o
   2   7   1      101.28      102.09      4.14 o
   3   7   1      173.28      145.86     15.99 o
   5   7   1       13.94       20.71      4.59 o
   6   7   1       27.28       18.43      5.30 o
   7   7   1      127.25      140.94     11.84 o
   8   7   1      171.82      205.35     21.47 o
   9   7   1      122.66      152.03     11.86 o
  10   7   1       31.64       31.30      7.58 o
  11   7   1        7.80        5.94      6.75 o
 -11   8   1      106.34      142.84     14.32 o
 -10   8   1        9.97        6.77      6.78 o
  -9   8   1      112.47      127.86      9.52 o
  -8   8   1       17.10        4.42      6.81 o
  -7   8   1       76.58       79.21     29.07 o
  -6   8   1       66.78       56.81      7.43 o
  -5   8   1      876.73      860.22     26.80 o
  -4   8   1      675.73      709.15     23.05 o
  -3   8   1      226.71      226.89      8.03 o
  -2   8   1       89.44       94.32     10.61 o
  -1   8   1       23.13       26.52      3.37 o
   0   8   1      174.26      162.89      5.61 o
   1   8   1        0.00       -1.32      2.34 o
   2   8   1      180.90      191.46      9.33 o
   3   8   1       82.30       84.12      6.54 o
   4   8   1       59.95       53.04      5.88 o
   5   8   1     1484.82     1469.67     34.47 o
   6   8   1       16.43       19.19      5.30 o
   7   8   1        0.73       -4.61      4.61 o
   8   8   1       29.05       44.00      7.34 o
   9   8   1       56.10       66.42      8.92 o
  10   8   1        1.86       -0.67      6.26 o
  11   8   1        0.55       -0.59      8.12 o
 -10   9   1        9.48       -2.19      9.17 o
  -9   9   1      100.80       87.06      8.49 o
  -8   9   1      136.08      148.34     26.97 o
  -7   9   1       14.27       15.38      6.16 o
  -6   9   1      249.93      260.55     13.27 o
  -5   9   1        3.38        1.22      4.26 o
  -4   9   1     1207.56     1256.76     35.61 o
  -3   9   1      333.85      347.76     13.44 o
  -2   9   1      381.23      368.03     11.08 o
  -1   9   1      118.15       98.74     13.88 o
   0   9   1        1.55        3.45      3.17 o
   1   9   1      135.42      114.47      9.45 o
   2   9   1       63.36       57.52      5.71 o
   3   9   1        0.04        1.28      3.74 o
   4   9   1      311.71      285.60     11.55 o
   5   9   1      153.38      159.46      9.82 o
   6   9   1      150.26      177.47     15.58 o
   7   9   1       61.28       63.04      8.08 o
   8   9   1       36.96       26.77      6.83 o
   9   9   1        9.96        8.08      6.55 o
  10   9   1        8.27        0.73      6.38 o
  -9  10   1       15.52       14.11      8.28 o
  -8  10   1        5.03        4.36      6.67 o
  -7  10   1        0.47       10.70      6.29 o
  -6  10   1      256.22      271.04     20.69 o
  -5  10   1        0.57        4.23      4.65 o
  -4  10   1       25.68       28.72      5.66 o
  -3  10   1       78.36       66.52      8.91 o
  -2  10   1       27.87       27.52      6.03 o
  -1  10   1       20.17       28.91      4.75 o
   0  10   1       13.33        8.74      3.96 o
   1  10   1      147.71      164.11      9.50 o
   2  10   1        0.82        1.75      3.93 o
   3  10   1       69.07       63.37      6.59 o
   4  10   1      182.34      179.45     10.34 o
   5  10   1      117.98      132.11      9.70 o
   6  10   1       58.59       53.09      8.85 o
   7  10   1        0.33        3.97      5.43 o
   8  10   1        2.36       -5.25      5.62 o
   9  10   1       25.14       33.60      8.02 o
  -9  11   1       41.44       47.31      8.11 o
  -8  11   1       33.10       22.80      7.37 o
  -7  11   1        2.44       -3.53      6.03 o
  -6  11   1      161.02      169.30     12.11 o
  -5  11   1       89.13       72.28     11.00 o
  -4  11   1       80.83       98.47     11.52 o
  -3  11   1        0.74        1.57      5.24 o
  -2  11   1       30.22       40.85      7.33 o
  -1  11   1      379.12      346.66     18.59 o
   0  11   1       11.83       10.88      5.50 o
   1  11   1      601.84      560.37     19.12 o
   2  11   1       74.65       62.73      7.21 o
   3  11   1       31.71       27.16      5.56 o
   4  11   1      329.60      283.04     12.30 o
   5  11   1        0.00        3.42      4.88 o
   6  11   1      276.10      261.84     13.25 o
   7  11   1       31.89       30.01      7.17 o
   8  11   1       88.04      103.89     10.77 o
  -7  12   1       47.46       24.62      9.43 o
  -6  12   1       13.79        4.19      7.33 o
  -5  12   1      159.80      164.98     15.19 o
  -4  12   1       46.00       50.81      9.43 o
  -3  12   1       59.26       53.95      8.91 o
  -2  12   1       48.43       50.81      8.91 o
  -1  12   1      169.18      150.32     11.52 o
   0  12   1      946.50      871.88     26.30 o
   1  12   1        2.39        3.09      4.92 o
   2  12   1       46.44       36.10      8.12 o
   3  12   1        2.23        3.51      5.52 o
   4  12   1        6.94        2.84      5.79 o
   5  12   1        4.59        9.78      6.88 o
   6  12   1        8.50       10.63     11.52 o
   7  12   1       32.37       21.54      8.31 o
  -6  13   1       27.62       26.19      9.43 o
  -5  13   1       29.44       35.09      8.91 o
  -4  13   1       34.70       61.28     10.47 o
  -3  13   1       97.86      112.09     12.57 o
  -2  13   1      248.15      245.12     15.72 o
  -1  13   1       21.53       20.43      6.81 o
   0  13   1        9.58       14.55      5.62 o
   1  13   1      173.96      193.72     24.35 o
   2  13   1      111.50      136.67     14.92 o
   3  13   1        1.46       -5.62      5.62 o
   4  13   1       71.28       53.79      8.88 o
   5  13   1        4.67        6.44      6.88 o
   6  13   1        8.38        0.47      7.06 o
  -4  14   1       38.91       29.33      8.91 o
  -3  14   1        2.60        9.43      7.33 o
  -2  14   1        3.24       -3.67      6.29 o
  -1  14   1       64.26       75.94     10.47 o
   0  14   1       25.78       27.24      7.85 o
   1  14   1       18.20       11.21      6.10 o
   2  14   1      151.35      168.89     19.12 o
   3  14   1        0.76        3.27      6.26 o
   4  14   1       37.22       61.49     15.98 o
  -4 -14   2        6.88        3.50      8.60 o
  -3 -14   2       70.81       53.85     13.62 o
  -2 -14   2      175.23      178.44     27.76 o
  -1 -14   2       69.15       78.89      8.28 o
   0 -14   2        5.27       -4.19      5.24 o
   1 -14   2       43.31       42.42      7.85 o
   2 -14   2       89.56      125.18     12.05 o
   3 -14   2        3.78       15.72      7.33 o
   4 -14   2       35.42       35.09      8.91 o
  -6 -13   2       14.23       18.25      6.57 o
  -5 -13   2       93.95      104.43     12.43 o
  -4 -13   2        9.67       10.21      5.65 o
  -3 -13   2       24.88       34.55      6.03 o
  -2 -13   2      143.62      139.49     12.56 o
  -1 -13   2       83.89       85.57     13.36 o
   0 -13   2        0.08       -4.19      4.71 o
   1 -13   2       89.71      101.09      9.95 o
   2 -13   2      332.67      327.88     16.76 o
   3 -13   2       17.13       24.09      7.33 o
   4 -13   2       51.87       53.43      9.43 o
   5 -13   2        0.07       15.19      7.33 o
   6 -13   2       69.13       68.09     11.52 o
  -7 -12   2      110.74       97.69     12.66 o
  -6 -12   2       34.44       32.94      9.03 o
  -5 -12   2      115.29       96.49      8.97 o
  -4 -12   2        1.21        5.58      4.79 o
  -3 -12   2       13.20       11.96      7.80 o
  -2 -12   2        4.56       -1.58      6.04 o
  -1 -12   2       72.60       60.34      5.88 o
   0 -12   2        3.33        5.09      4.16 o
   1 -12   2      151.11      120.99      9.43 o
   2 -12   2       18.17       17.81      5.76 o
   3 -12   2       10.85       14.14      6.29 o
   4 -12   2        2.68        7.33      6.29 o
   5 -12   2      124.14      146.13     13.62 o
   6 -12   2        2.34       -2.30      5.31 o
   7 -12   2       45.02       40.21      8.14 o
  -8 -11   2       91.39       98.98     10.39 o
  -7 -11   2        7.65        6.80      5.76 o
  -6 -11   2      159.91      153.71     15.49 o
  -5 -11   2      130.94      142.39     10.22 o
  -4 -11   2       42.28       47.40      6.30 o
  -3 -11   2       15.65        7.66      4.14 o
  -2 -11   2       87.92       89.85      6.85 o
  -1 -11   2       19.56       26.76      4.24 o
   0 -11   2        0.99        0.30      3.21 o
   1 -11   2      139.26      138.90     17.81 o
   2 -11   2       77.15       78.56      7.85 o
   3 -11   2       37.72       38.63      6.29 o
   4 -11   2       67.33       60.27      7.61 o
   5 -11   2        0.42       -1.45      4.44 o
   6 -11   2      408.53      385.26     25.93 o
   7 -11   2        6.79        6.49      6.18 o
   8 -11   2       31.91       24.91      5.52 o
  -9 -10   2        0.00        0.17      6.20 o
  -8 -10   2       46.69       49.57      8.32 o
  -7 -10   2        4.82        3.38      5.02 o
  -6 -10   2      317.88      313.20     13.24 o
  -5 -10   2      218.62      198.76     17.71 o
  -4 -10   2      162.92      159.40      9.81 o
  -3 -10   2       90.26       90.85      7.03 o
  -2 -10   2      372.57      343.90     11.34 o
  -1 -10   2        8.30        2.06      3.69 o
   0 -10   2      273.85      248.29     16.79 o
   1 -10   2        1.28        3.43      2.61 o
   2 -10   2       27.98       37.50      4.99 o
   3 -10   2      759.22      762.20     23.61 o
   4 -10   2       36.01       38.78      6.10 o
   5 -10   2       18.72       18.81      5.79 o
   6 -10   2       31.42       32.66     11.00 o
   7 -10   2       46.03       59.41      8.52 o
   8 -10   2       28.63       11.60      5.02 o
   9 -10   2       78.04       72.86     13.88 o
 -10  -9   2       71.18       89.15     13.48 o
  -9  -9   2        9.19        0.86      6.12 o
  -8  -9   2      113.55      123.19     10.79 o
  -7  -9   2        0.47       -0.04      4.76 o
  -6  -9   2      253.77      261.93     13.44 o
  -5  -9   2        2.11        3.02      4.38 o
  -4  -9   2       62.30       60.22      6.21 o
  -3  -9   2      333.05      325.60     11.49 o
  -2  -9   2      164.25      163.83      6.54 o
  -1  -9   2      356.88      344.93     11.72 o
   0  -9   2        1.37       -0.82      3.00 o
   1  -9   2        0.33        1.86      1.89 o
   2  -9   2      509.87      484.18     12.96 o
   3  -9   2        7.22       -0.55      3.57 o
   4  -9   2       19.39       25.65      5.31 o
   5  -9   2       18.04       17.03      4.92 o
   6  -9   2       21.26       19.63      6.01 o
   7  -9   2        0.62       -0.07      5.52 o
   8  -9   2        0.35        0.03      4.28 o
   9  -9   2       78.17       94.64     14.40 o
  10  -9   2      123.76      139.49     13.88 o
 -11  -8   2       16.36       22.74      7.89 o
 -10  -8   2       25.31       32.56     12.98 o
  -9  -8   2        0.17        2.03      5.68 o
  -8  -8   2       24.38       27.08      7.12 o
  -7  -8   2       90.83       94.44      9.16 o
  -6  -8   2      217.48      248.32     21.86 o
  -5  -8   2        2.27        2.91      3.99 o
  -4  -8   2      130.36      118.90      7.73 o
  -3  -8   2      208.36      191.85     10.88 o
  -2  -8   2      276.84      257.57      6.30 o
  -1  -8   2      186.56      180.99      8.44 o
   0  -8   2      620.64      703.26     18.64 o
   1  -8   2       21.31       25.86      2.23 o
   2  -8   2      738.80      706.15     12.75 o
   3  -8   2      127.77      143.34     11.52 o
   4  -8   2      126.52      119.56     15.46 o
   5  -8   2      137.58      145.84     14.92 o
   6  -8   2      317.64      340.56     15.12 o
   7  -8   2       31.69       28.66      8.31 o
   8  -8   2        5.25       -1.92      4.23 o
   9  -8   2       33.72       45.89      8.80 o
  10  -8   2      150.26      120.32     12.59 o
  11  -8   2      166.32      178.89     15.79 o
 -11  -7   2        2.65        3.52      6.42 o
 -10  -7   2       40.70       38.70      7.91 o
  -9  -7   2      387.88      409.58     14.12 o
  -8  -7   2       75.95       79.04      7.36 o
  -7  -7   2        6.55       10.08      5.52 o
  -6  -7   2      153.12      163.63     12.29 o
  -5  -7   2      146.37      144.56     12.03 o
  -4  -7   2      172.63      115.85      9.28 o
  -3  -7   2       93.15       92.01      4.04 o
  -2  -7   2       48.11       41.49      2.55 o
  -1  -7   2      391.07      356.98     11.55 o
   0  -7   2        2.07       -1.23      2.46 o
   1  -7   2        0.44        2.05      2.61 o
   2  -7   2      255.02      249.49      7.31 o
   3  -7   2       66.68       89.75      4.64 o
   4  -7   2     1274.60     1282.19     57.09 o
   5  -7   2      807.36      837.22     25.90 o
   6  -7   2     1072.60     1040.39     31.69 o
   7  -7   2       11.66       11.11      4.14 o
   8  -7   2      181.95      168.16     12.89 o
   9  -7   2        0.30        8.52      6.39 o
  10  -7   2      304.85      324.04     17.54 o
  11  -7   2      294.67      304.86     45.30 o
 -12  -6   2       69.94       65.60      8.56 o
 -11  -6   2        0.17       -2.01      5.22 o
 -10  -6   2      185.50      206.96     11.69 o
  -9  -6   2       41.26       48.65      6.46 o
  -8  -6   2       29.08       31.14      5.59 o
  -7  -6   2      738.29      742.54     18.52 o
  -6  -6   2     2365.89     2320.39     49.69 o
  -3  -6   2      459.03      442.37     10.01 o
  -2  -6   2      481.86      473.76      9.51 o
  -1  -6   2        2.46        1.42      2.87 o
   0  -6   2     1614.41     1582.97     34.45 o
   1  -6   2      492.39      462.01     15.50 o
   2  -6   2       18.32       29.98      2.11 o
   3  -6   2      438.02      405.84     10.59 o
   4  -6   2      188.14      192.22     16.24 o
   5  -6   2        0.11        3.62      3.87 o
   6  -6   2      173.15      169.17      8.12 o
   7  -6   2      188.74      207.40      9.19 o
   8  -6   2      402.82      412.72     17.87 o
   9  -6   2      270.95      274.08     14.97 o
  10  -6   2       29.02       18.81      7.30 o
  11  -6   2       14.07       12.91      7.80 o
  12  -6   2        1.59       -9.43      9.43 o
 -12  -5   2       11.98       -6.63      6.63 o
 -11  -5   2        1.08        4.61      5.29 o
 -10  -5   2       75.80       72.59      7.58 o
  -9  -5   2      148.70      165.13      9.99 o
  -8  -5   2      513.57      494.63     14.56 o
  -7  -5   2      425.32      425.80     12.76 o
  -6  -5   2      485.39      507.33     21.06 o
  -5  -5   2       78.44       86.26      6.46 o
  -3  -5   2      296.82      283.36     13.10 o
  -2  -5   2       58.05       45.92      3.67 o
  -1  -5   2     2120.57     2133.55     55.15 o
   0  -5   2        0.83        1.14      1.96 o
   1  -5   2     1680.29     1632.13     40.92 o
   2  -5   2      251.29      286.06      5.83 o
   3  -5   2       73.82       77.52     10.47 o
   4  -5   2      182.64      163.25      8.14 o
   5  -5   2       27.97       23.98      3.39 o
   6  -5   2        1.31        5.15      2.64 o
   7  -5   2      360.74      315.50     11.05 o
   8  -5   2       67.06       68.21      6.54 o
   9  -5   2       18.76        8.74      4.60 o
  10  -5   2      192.13      189.30     15.25 o
  11  -5   2        0.68        2.24      6.78 o
  12  -5   2       58.48       54.90      9.92 o
 -12  -4   2       58.84       86.22     12.03 o
 -11  -4   2      175.30      188.01     12.30 o
 -10  -4   2       23.19       17.42      4.76 o
  -9  -4   2        7.00        6.86      3.78 o
  -8  -4   2       32.89       31.20      6.04 o
  -7  -4   2       18.35       27.81      3.92 o
  -6  -4   2     1433.94     1467.25     28.99 o
  -5  -4   2      531.43      544.28     14.74 o
  -4  -4   2      648.14      653.67     30.38 o
  -3  -4   2      339.07      298.03     13.62 o
  -2  -4   2      624.46      627.25     13.02 o
   0  -4   2      688.38      711.28     28.28 o
   1  -4   2      455.33      436.26     13.79 o
   2  -4   2      188.55      217.35      7.49 o
   3  -4   2     2808.08     2966.12    111.57 o
   4  -4   2       14.57        9.99      2.44 o
   5  -4   2      496.66      479.08     13.53 o
   6  -4   2      604.76      612.99     16.26 o
   7  -4   2        1.44        4.44      2.32 o
   8  -4   2       58.89       53.94      4.24 o
   9  -4   2       93.04       86.64      6.12 o
  10  -4   2       65.70       55.62      5.01 o
  11  -4   2        1.89        9.80      6.63 o
  12  -4   2        9.37       -1.04      7.04 o
 -13  -3   2       17.46        7.62      8.12 o
 -12  -3   2        1.60       10.84      7.67 o
 -11  -3   2       44.74       61.52     10.18 o
 -10  -3   2       21.35       16.06      3.76 o
  -9  -3   2       14.77       10.48      3.16 o
  -8  -3   2       48.22       47.74      3.77 o
  -7  -3   2      323.45      325.52      7.89 o
  -6  -3   2      132.60      152.16      4.40 o
  -5  -3   2      259.33      238.50      8.74 o
  -4  -3   2      233.62      246.20      8.09 o
  -3  -3   2      547.70      468.25     21.99 o
  -2  -3   2      168.01      158.17      7.85 o
  -1  -3   2      616.82      604.96     24.62 o
   0  -3   2        2.06       -0.52      3.67 o
   1  -3   2     5937.24     5445.65    178.60 o
   2  -3   2      232.90      260.84     14.66 o
   3  -3   2       24.19       11.00      5.24 o
   4  -3   2      306.19      371.82      8.66 o
   5  -3   2      641.85      702.63     16.40 o
   6  -3   2      475.49      474.25     15.73 o
   7  -3   2       61.68       53.98      5.30 o
   8  -3   2        8.71        9.67      3.30 o
   9  -3   2      149.80      146.76      7.20 o
  10  -3   2       24.31       24.00      5.22 o
  11  -3   2       68.17       65.65      7.25 o
  12  -3   2       49.08       40.59      6.75 o
 -13  -2   2       10.25       13.10      8.32 o
 -12  -2   2       31.80       21.39      6.00 o
 -11  -2   2      104.51      111.23     12.64 o
 -10  -2   2       45.51       40.22      4.37 o
  -9  -2   2       97.51      107.05      5.50 o
  -8  -2   2      376.90      365.21      8.87 o
  -7  -2   2       11.10       12.60      2.59 o
  -6  -2   2       12.43       11.09      2.51 o
  -5  -2   2      162.87      151.52      4.88 o
  -4  -2   2     2257.87     2354.38     41.73 o
  -3  -2   2      143.56      131.22      6.55 o
  -2  -2   2      289.43      262.41     13.62 o
   0  -2   2    15338.75    15129.13    491.29 o
   1  -2   2     2416.19     2428.73     74.90 o
   4  -2   2      455.74      540.65     12.89 o
   5  -2   2     2183.87     2359.77     48.79 o
   6  -2   2     2921.34     3260.14     51.74 o
   7  -2   2      235.14      217.27      7.49 o
   8  -2   2       97.19      108.37      6.45 o
   9  -2   2      204.35      199.69     10.59 o
  10  -2   2       11.30       11.52      4.85 o
  11  -2   2       84.18       96.23      8.56 o
  12  -2   2       55.28       56.83      7.63 o
  13  -2   2       22.40       23.51      8.25 o
 -13  -1   2       13.41       11.56      9.99 o
 -12  -1   2       24.55       14.90      6.06 o
 -11  -1   2        0.18        3.67      4.85 o
 -10  -1   2       15.53        8.28      4.85 o
  -9  -1   2        0.31        1.08      2.93 o
  -8  -1   2       26.80       39.92      3.72 o
  -7  -1   2      131.83      129.73      7.04 o
  -6  -1   2      129.25      137.90      5.42 o
  -5  -1   2      253.40      216.97      7.10 o
  -4  -1   2       34.62       29.17      4.19 o
  -3  -1   2     5291.96     5068.49     97.88 o
  -2  -1   2    50241.86    50592.61    846.35 o
   2  -1   2       74.85       72.69      3.87 o
   3  -1   2     3741.38     3717.21     73.91 o
   4  -1   2      238.53      236.63      8.37 o
   5  -1   2       92.48       99.04      7.28 o
   6  -1   2      109.94      125.42      4.88 o
   7  -1   2      194.01      207.70      9.33 o
   8  -1   2      458.00      427.71     16.26 o
   9  -1   2      479.76      448.79     15.20 o
  10  -1   2      138.86      130.72      9.14 o
  11  -1   2        0.41       -2.36      4.76 o
  12  -1   2        0.07       -1.22      5.48 o
  13  -1   2        1.06        3.13      5.99 o
 -13   0   2      107.92      120.52     11.22 o
 -12   0   2        5.29        6.57      5.58 o
 -11   0   2        8.09        6.15      5.03 o
 -10   0   2        0.97       -1.09      4.21 o
  -9   0   2        1.93        2.40      4.05 o
  -8   0   2     2664.94     2789.12     55.98 o
  -7   0   2       12.91       13.92      2.85 o
  -6   0   2     2997.15     3226.64     46.28 o
  -5   0   2      375.69      323.00     10.91 o
  -4   0   2      442.47      441.79      8.00 o
  -3   0   2     1765.77     1751.05     31.01 o
  -2   0   2     3928.74     3884.98     78.57 o
  -1   0   2     3895.38     3312.33    120.46 o
   1   0   2     1270.99     1157.53     42.42 o
   2   0   2     9135.18     9277.79    236.29 o
   3   0   2      176.05      170.95      3.92 o
   4   0   2     1309.53     1379.65     19.01 o
   5   0   2      835.64      826.76     12.57 o
   6   0   2      954.19      957.47     19.99 o
   7   0   2      312.68      324.81     11.43 o
   8   0   2      504.21      450.79     15.52 o
   9   0   2      147.11      132.60     13.10 o
  10   0   2       62.81       62.88      7.04 o
  11   0   2       39.78       41.16      6.63 o
  12   0   2       13.57       10.78      5.73 o
  13   0   2       66.12       61.31      8.58 o
 -13   1   2        3.65        2.59      5.73 o
 -12   1   2       44.75       40.95      6.77 o
 -11   1   2       38.21       29.06      6.06 o
 -10   1   2      166.80      150.21      9.28 o
  -9   1   2        8.98        1.79      3.98 o
  -8   1   2       61.87       74.16      5.42 o
  -7   1   2     1597.55     1602.84     30.35 o
  -6   1   2       83.46       75.43      3.95 o
  -5   1   2       46.57       51.39      2.81 o
  -4   1   2      834.22      813.01     13.95 o
  -3   1   2      762.52      764.79     14.38 o
  -2   1   2    23404.43    24525.57    882.03 o
  -1   1   2      173.20      177.03      7.85 o
   0   1   2        0.35       -1.57      1.57 o
   1   1   2      124.62      109.99      6.81 o
   2   1   2     3060.72     2943.69     49.66 o
   3   1   2     2915.39     2826.65     54.25 o
   4   1   2     1917.03     1935.34     34.74 o
   5   1   2     1321.88     1273.49     19.92 o
   6   1   2      208.88      195.01      5.05 o
   7   1   2      437.50      434.85     10.60 o
   8   1   2        5.09        3.64      2.77 o
   9   1   2      390.74      404.16     18.69 o
  10   1   2       43.88       38.12      6.15 o
  11   1   2       39.70       45.35     11.92 o
  12   1   2       84.57       71.26      8.44 o
  13   1   2       61.27       80.13     12.71 o
 -13   2   2        5.80        2.79      6.11 o
 -12   2   2      155.84      139.95     16.94 o
 -11   2   2       83.48       80.62      8.13 o
 -10   2   2       54.41       56.75      6.69 o
  -9   2   2       79.26       83.14      7.04 o
  -8   2   2      167.95      155.40      7.66 o
  -7   2   2        3.45        1.24      3.50 o
  -6   2   2      159.41      167.16      4.74 o
  -5   2   2      390.74      444.61     10.00 o
  -4   2   2      161.59      192.24      6.07 o
  -3   2   2      403.94      409.69     10.72 o
  -2   2   2      122.59      139.66      4.33 o
  -1   2   2      528.46      475.59     17.81 o
   0   2   2     9553.48     9969.98    325.27 o
   2   2   2       20.28       15.16      1.86 o
   3   2   2        8.42        5.41      3.13 o
   4   2   2     1969.30     2056.77     30.45 o
   5   2   2       43.18       48.94      3.05 o
   6   2   2      156.00      159.12      5.19 o
   7   2   2        3.14        5.19      2.87 o
   8   2   2      177.65      177.16      6.27 o
   9   2   2      225.47      230.80      8.72 o
  10   2   2       16.87       18.67      5.23 o
  11   2   2      248.83      262.82     12.09 o
  12   2   2       28.55       20.48      8.51 o
 -13   3   2        3.45        8.25      5.91 o
 -12   3   2       73.42       79.01      8.28 o
 -11   3   2       60.29       75.22      7.65 o
 -10   3   2        3.28        0.24      5.50 o
  -9   3   2        9.61        3.06      3.44 o
  -8   3   2       58.50       45.24      4.49 o
  -7   3   2      175.15      164.88      5.76 o
  -6   3   2       32.02       40.24      3.10 o
  -5   3   2      326.84      347.52      7.48 o
  -4   3   2     1241.35     1330.73     25.06 o
  -3   3   2        7.03        7.56      1.71 o
  -2   3   2     1052.37     1153.87     39.81 o
  -1   3   2      247.05      235.17     11.00 o
   0   3   2        0.04       -3.14      3.14 o
   1   3   2        8.55        6.81      4.71 o
   3   3   2     1218.78     1254.62     23.43 o
   4   3   2       84.97       79.92      3.28 o
   5   3   2        0.00        4.90      1.86 o
   6   3   2      477.24      492.55     10.06 o
   7   3   2       19.20       26.09      3.12 o
   8   3   2      149.11      141.12      6.04 o
   9   3   2      134.02      160.33      6.85 o
  10   3   2       94.92       88.13      6.72 o
  11   3   2       55.41       61.53      7.02 o
  12   3   2       95.43       86.09      8.18 o
 -12   4   2       11.98       12.90      5.52 o
 -11   4   2       36.70       36.02      6.39 o
 -10   4   2        9.52        6.30      4.30 o
  -9   4   2        5.73        1.24      3.28 o
  -8   4   2       36.68       40.40      3.93 o
  -7   4   2        0.19       -0.11      2.26 o
  -6   4   2      405.64      394.55      9.98 o
  -5   4   2      183.57      213.27      5.28 o
  -4   4   2      158.59      171.91      4.84 o
  -3   4   2        2.97        4.61      1.49 o
  -2   4   2      468.55      510.49     15.06 o
  -1   4   2      947.85      902.98     33.52 o
   0   4   2     9727.03     9689.11    225.22 o
   1   4   2       90.64       77.00      8.91 o
   3   4   2      381.53      314.77      8.25 o
   4   4   2       77.08      108.76      4.70 o
   5   4   2       15.57       15.13      2.79 o
   6   4   2      121.58      138.45      6.17 o
   7   4   2     1383.44     1409.02     23.39 o
   8   4   2        9.22        5.13      2.71 o
   9   4   2       31.34       44.22      3.87 o
  10   4   2      548.10      567.68     23.06 o
  11   4   2       27.65       35.53     14.40 o
  12   4   2      157.05      158.47     15.55 o
 -12   5   2       30.49       26.49      8.80 o
 -11   5   2        4.37        1.86      9.17 o
 -10   5   2       50.10       23.11      5.83 o
  -9   5   2      232.34      228.30     10.38 o
  -8   5   2      536.71      516.31     14.48 o
  -7   5   2      464.40      396.84     12.77 o
  -6   5   2      436.32      455.33     13.38 o
  -5   5   2      548.21      528.08     14.18 o
  -4   5   2        2.37        3.26      1.77 o
  -3   5   2      718.98      734.77     16.46 o
  -2   5   2      236.89      249.94      9.40 o
  -1   5   2      830.80      773.96     20.06 o
   0   5   2        9.20       15.01      3.00 o
   1   5   2       10.19       11.28      2.73 o
   2   5   2        9.21       10.13      3.87 o
   4   5   2      200.73      213.33      6.37 o
   5   5   2       44.41       59.59      6.17 o
   6   5   2      226.28      232.46      7.66 o
   7   5   2      191.11      208.06      8.33 o
   8   5   2      127.28      125.76      7.33 o
   9   5   2      217.84      219.70      9.29 o
  10   5   2      365.20      367.71     11.95 o
  11   5   2       24.65       26.25      6.92 o
  12   5   2      139.90      134.08     20.43 o
 -12   6   2      138.89      134.37     14.66 o
 -11   6   2       29.07       27.28      8.14 o
 -10   6   2       29.05       19.97      5.82 o
  -9   6   2       36.67       35.33      5.14 o
  -8   6   2       56.74       51.57      7.67 o
  -7   6   2      327.77      318.98     14.47 o
  -6   6   2      110.99       98.61      8.56 o
  -5   6   2      198.30      186.80      9.67 o
  -4   6   2     1185.04     1208.94     25.90 o
  -3   6   2        7.21       17.43      3.93 o
  -2   6   2      513.86      555.72     23.05 o
  -1   6   2      968.37     1059.21     22.73 o
   0   6   2      687.26      739.83     21.30 o
   1   6   2       90.77       79.52      5.07 o
   2   6   2      506.28      453.93     12.56 o
   3   6   2        8.23        7.81      4.25 o
   4   6   2      370.55      301.17     16.76 o
   5   6   2      574.18      529.59     13.52 o
   6   6   2     1669.25     1641.81     32.64 o
   7   6   2      115.02      108.04      7.47 o
   8   6   2       53.96       66.36      7.78 o
   9   6   2       40.67       39.90      7.35 o
  10   6   2        0.37        5.77      6.06 o
  11   6   2       15.12       19.90     12.83 o
 -11   7   2       43.55       71.29     10.93 o
 -10   7   2       19.62       12.83      7.30 o
  -9   7   2      266.66      269.76     15.56 o
  -8   7   2      219.69      203.29     22.79 o
  -7   7   2      834.31      781.63     54.47 o
  -6   7   2       67.37       69.40      8.65 o
  -5   7   2       72.01       70.41      7.04 o
  -4   7   2     1187.53     1174.82     51.85 o
  -3   7   2        1.19       -1.17      3.13 o
  -2   7   2       37.32       35.53      3.61 o
  -1   7   2       74.02       86.58      4.52 o
   0   7   2        3.11        1.45      2.05 o
   1   7   2       97.34       99.55      4.68 o
   2   7   2       85.61       78.78      5.71 o
   3   7   2      460.49      472.40     18.70 o
   5   7   2      134.12      142.92      9.09 o
   6   7   2      228.65      238.24     11.04 o
   7   7   2        0.04       -0.42      4.55 o
   8   7   2        9.85        8.83      7.14 o
   9   7   2        2.71        3.48      8.68 o
  10   7   2       15.99       17.92      8.50 o
  11   7   2       14.54       18.51      9.06 o
 -11   8   2        1.37       -6.43      6.63 o
 -10   8   2        1.26        0.52      8.03 o
  -9   8   2        1.41       -1.23      8.60 o
  -8   8   2       13.65       14.68      6.41 o
  -7   8   2       17.87       20.70     11.26 o
  -6   8   2      415.94      433.75     17.36 o
  -5   8   2      145.02      154.95     10.07 o
  -4   8   2     1150.67     1156.74     44.52 o
  -3   8   2      370.96      363.65     13.84 o
  -2   8   2      141.78      135.91      6.16 o
  -1   8   2       24.53       20.10      3.87 o
   0   8   2     1820.02     1644.18     41.53 o
   1   8   2        3.92        4.19      3.48 o
   2   8   2      234.13      224.05      8.90 o
   3   8   2      633.36      566.95     16.11 o
   4   8   2      263.85      223.32      9.91 o
   5   8   2       89.47       82.51      7.40 o
   6   8   2        7.32        1.74      6.75 o
   7   8   2       42.86       43.25      7.08 o
   8   8   2       17.26       13.10      6.00 o
   9   8   2       16.47       12.21      6.77 o
  10   8   2      103.52      117.53     13.85 o
 -10   9   2      296.36      282.77     13.43 o
  -9   9   2        3.95       -0.20      4.85 o
  -8   9   2       86.74       81.71     21.73 o
  -7   9   2      252.65      226.90     16.24 o
  -6   9   2       32.69       29.32      6.55 o
  -5   9   2      201.13      219.12     11.81 o
  -4   9   2      474.05      467.32     25.40 o
  -3   9   2        0.13       -0.77      3.39 o
  -2   9   2      113.30      128.49      7.65 o
  -1   9   2       40.27       41.45      5.14 o
   0   9   2       21.07       20.10      4.36 o
   1   9   2      301.70      275.34     11.53 o
   2   9   2       35.77       38.76      5.02 o
   3   9   2      300.22      322.24     11.93 o
   4   9   2       79.19       79.33      7.30 o
   5   9   2      400.56      350.69     13.49 o
   6   9   2        9.23       13.20      5.14 o
   7   9   2       81.48      101.04     15.30 o
   8   9   2       57.34       57.22      8.37 o
   9   9   2        0.19       -6.41      6.41 o
  10   9   2        2.09        0.72      7.75 o
  -9  10   2        0.03       -5.69      5.89 o
  -8  10   2      122.90      128.47     12.33 o
  -7  10   2       53.61       54.72     13.36 o
  -6  10   2       28.38       29.37      6.78 o
  -5  10   2       31.61       18.11      5.66 o
  -4  10   2      156.07      149.80     11.52 o
  -3  10   2       59.19       52.90      8.38 o
  -2  10   2        2.46        5.16      3.87 o
  -1  10   2       99.03      102.06      7.92 o
   0  10   2      604.24      495.86     16.87 o
   1  10   2       22.13       18.84      5.14 o
   2  10   2      134.82      128.69      9.50 o
   3  10   2        4.00        1.63      4.84 o
   4  10   2      474.32      455.29     15.64 o
   5  10   2      151.14      152.54     10.46 o
   6  10   2       62.21       75.87      8.50 o
   7  10   2        1.27        4.21      5.58 o
   8  10   2        5.65        0.18      6.92 o
   9  10   2        6.76       24.45     11.78 o
  -9  11   2      124.70      124.63     13.27 o
  -8  11   2      124.00      132.43     12.96 o
  -7  11   2      289.20      265.03     18.86 o
  -6  11   2       14.53       18.86      8.38 o
  -5  11   2      181.45      194.84     14.66 o
  -4  11   2      320.76      293.83     17.28 o
  -3  11   2       30.61       21.47      6.81 o
  -2  11   2       69.91       60.24      8.91 o
  -1  11   2      180.77      191.24     19.38 o
   0  11   2        3.72       -2.10      3.96 o
   1  11   2       72.50       52.97      7.06 o
   2  11   2       78.62       82.22      8.24 o
   3  11   2       34.56       42.06      7.37 o
   4  11   2       47.67       30.12      7.06 o
   5  11   2        2.14        1.31      5.39 o
   6  11   2       61.90       57.27     22.26 o
   7  11   2       13.30        7.35      7.04 o
   8  11   2       12.47       16.87      7.85 o
  -7  12   2       58.92       64.42     12.05 o
  -6  12   2      128.10      158.17     16.24 o
  -5  12   2        1.96       -3.67      6.29 o
  -4  12   2      155.36      168.13     15.19 o
  -3  12   2       92.23       80.66     10.47 o
  -2  12   2       23.17       18.33      6.81 o
  -1  12   2       85.91       93.54     14.66 o
   0  12   2      560.74      611.06     20.64 o
   1  12   2       87.46       86.56      8.72 o
   2  12   2       35.63       36.82      7.06 o
   3  12   2       12.23        7.38      5.71 o
   4  12   2        2.31        4.19      6.01 o
   5  12   2        6.72       11.39      6.33 o
   6  12   2       17.67       32.75     12.57 o
   7  12   2       14.30       22.01      8.62 o
  -6  13   2       27.61       15.19      8.91 o
  -5  13   2        0.72       -1.04      6.81 o
  -4  13   2      120.29      144.56     14.66 o
  -3  13   2        0.85        2.62      6.81 o
  -2  13   2       68.72       90.62     11.52 o
  -1  13   2      160.95      160.27     14.14 o
   0  13   2        0.06       -0.20      5.14 o
   1  13   2       63.22       64.01      8.32 o
   2  13   2      169.65      181.77     27.24 o
   3  13   2        6.06        9.22      6.10 o
   4  13   2       24.65       21.92      7.45 o
   5  13   2       16.60       36.12     17.81 o
   6  13   2       12.20       19.06      8.14 o
  -4  14   2       58.63       69.66     11.52 o
  -3  14   2        1.77       -5.24      7.33 o
  -2  14   2      168.99      172.32     14.14 o
  -1  14   2        0.46        8.38      6.81 o
   0  14   2        1.36       -1.04      6.81 o
   1  14   2       11.30       22.36      7.06 o
   2  14   2      219.76      217.17     13.72 o
   3  14   2        3.19        4.48      6.67 o
   4  14   2       29.80       51.89      9.69 o
  -4 -14   3       63.47       62.15      7.93 o
  -3 -14   3      132.67      146.99     10.06 o
  -2 -14   3       74.68       83.23     11.86 o
  -1 -14   3       52.01       62.85      8.38 o
   0 -14   3       16.93       12.57      5.76 o
   1 -14   3       51.89       58.66      7.85 o
   2 -14   3       80.86      104.76     10.47 o
   3 -14   3     1063.34     1131.35     42.42 o
   4 -14   3       76.25       73.85     10.47 o
  -6 -13   3       11.62        7.30      6.42 o
  -5 -13   3       27.77       43.20      7.08 o
  -4 -13   3        5.53       10.83      5.55 o
  -3 -13   3       49.80       54.53     10.75 o
  -2 -13   3      405.91      367.27     13.18 o
  -1 -13   3        9.03        4.76      4.11 o
   0 -13   3        1.55       -4.19      4.19 o
   1 -13   3       33.58       50.81      7.33 o
   2 -13   3       89.69       78.56      8.91 o
   3 -13   3      136.35      140.37     11.52 o
   4 -13   3      117.73      121.52     12.57 o
   5 -13   3        0.74       -6.29      6.29 o
   6 -13   3       27.68       21.99      8.38 o
  -7 -12   3       13.20       10.37      6.06 o
  -6 -12   3      137.03      121.95     10.40 o
  -5 -12   3       54.48       52.91      7.46 o
  -4 -12   3      109.66      130.53      9.38 o
  -3 -12   3       58.14       57.80      6.52 o
  -2 -12   3       13.15        4.65      4.14 o
  -1 -12   3       44.62       36.23      4.70 o
   0 -12   3       28.62       21.82      6.34 o
   1 -12   3        3.93        4.71      4.19 o
   2 -12   3       69.06       51.85      7.33 o
   3 -12   3      162.49      183.84     12.05 o
   4 -12   3      269.17      259.79     15.72 o
   5 -12   3        1.53       -2.23      4.84 o
   6 -12   3       29.82       33.44      7.14 o
   7 -12   3       42.46       36.67      6.17 o
  -9 -11   3       61.22       56.29      9.53 o
  -8 -11   3       29.59       33.21      7.92 o
  -7 -11   3        7.27       13.70      6.21 o
  -6 -11   3       10.83        9.15      5.74 o
  -5 -11   3      213.39      216.65     18.96 o
  -4 -11   3       13.68        9.08      4.69 o
  -3 -11   3      101.02      100.24      9.46 o
  -2 -11   3       67.84       57.90      5.51 o
  -1 -11   3      267.37      239.22      9.06 o
   0 -11   3        1.38       -3.72      3.72 o
   1 -11   3      217.65      172.60     16.50 o
   2 -11   3      158.09      141.98      9.17 o
   3 -11   3       70.13       71.71      7.14 o
   4 -11   3       37.06       49.63      9.95 o
   5 -11   3        0.00       -2.29      4.75 o
   6 -11   3       22.99       17.56      8.91 o
   7 -11   3       52.51       47.19      6.20 o
   8 -11   3       55.80       62.69      7.41 o
  -9 -10   3        8.01        1.14      6.43 o
  -8 -10   3       14.97       26.08      6.91 o
  -7 -10   3       72.75       80.03      8.83 o
  -6 -10   3       68.19       80.21      8.25 o
  -5 -10   3        9.56       13.67      6.29 o
  -4 -10   3        7.02        0.40      3.97 o
  -3 -10   3      246.76      227.13     10.06 o
  -2 -10   3       28.18       35.85      4.37 o
  -1 -10   3       49.27       49.62      7.91 o
   0 -10   3       55.92       62.23      6.63 o
   1 -10   3      122.69      119.23      5.54 o
   2 -10   3       87.43       95.69     11.26 o
   3 -10   3      260.20      272.20     11.81 o
   4 -10   3       12.40       10.94      5.24 o
   5 -10   3       18.76       15.61      5.23 o
   6 -10   3      163.17      166.46     11.25 o
   7 -10   3       48.90       48.98     10.55 o
   8 -10   3       12.01        7.04      6.29 o
   9 -10   3       10.03        9.25      7.16 o
 -10  -9   3      223.71      227.39     15.37 o
  -9  -9   3       48.09       51.78     11.95 o
  -8  -9   3      123.14      149.42     16.88 o
  -7  -9   3       45.94       40.31      8.76 o
  -6  -9   3      109.34      115.32      9.14 o
  -5  -9   3       34.35       24.19      5.21 o
  -4  -9   3       71.37       79.30      9.06 o
  -3  -9   3      121.22      121.08      6.43 o
  -2  -9   3      580.88      539.79     10.64 o
  -1  -9   3      619.35      547.28     16.61 o
   0  -9   3        0.04       -0.91      3.15 o
   1  -9   3     1069.58      994.72     19.75 o
   2  -9   3       72.07       91.56      4.79 o
   3  -9   3       52.50       66.70      6.40 o
   4  -9   3      747.09      749.21     23.72 o
   5  -9   3       33.29       40.27      6.18 o
   6  -9   3       33.71       35.86      6.66 o
   7  -9   3       34.75       28.67      7.99 o
   8  -9   3       14.45       10.47      6.10 o
   9  -9   3       30.22       40.33      8.62 o
  10  -9   3      251.37      236.18     16.42 o
 -11  -8   3       37.67       31.33      8.45 o
 -10  -8   3        2.04       -3.54      6.11 o
  -9  -8   3      128.42      131.61     11.25 o
  -8  -8   3       54.95       58.64      8.08 o
  -7  -8   3       28.70       29.55      6.55 o
  -6  -8   3       46.30       45.55      6.09 o
  -5  -8   3       19.15       18.82      4.68 o
  -4  -8   3      319.93      291.96     10.93 o
  -3  -8   3      654.21      633.67     14.66 o
  -2  -8   3      694.65      628.81     14.21 o
  -1  -8   3       19.30       28.39      4.39 o
   0  -8   3       21.08       15.71      3.60 o
   1  -8   3      164.72      170.91      7.85 o
   2  -8   3      400.47      424.08      8.62 o
   3  -8   3       18.84       33.74      4.84 o
   4  -8   3      707.40      714.75     22.57 o
   5  -8   3      873.19      833.20     26.23 o
   6  -8   3      155.89      181.59     11.32 o
   7  -8   3        0.03       -3.29      4.48 o
   8  -8   3       47.94       41.60      7.92 o
   9  -8   3      236.71      242.38     15.54 o
  10  -8   3      176.72      164.38     14.43 o
  11  -8   3       56.40       61.55     10.93 o
 -11  -7   3       74.80       74.18     10.06 o
 -10  -7   3       32.92       31.85      6.33 o
  -9  -7   3       12.14        4.71      5.15 o
  -8  -7   3       40.62       36.47      6.88 o
  -7  -7   3      482.24      472.34     16.41 o
  -6  -7   3      126.59      134.46     21.15 o
  -5  -7   3      340.33      313.35     11.54 o
  -4  -7   3     4287.64     4009.80     79.25 o
  -3  -7   3      200.56      222.31      6.84 o
  -2  -7   3      162.91      163.68      8.13 o
  -1  -7   3      560.17      560.12     15.82 o
   0  -7   3        0.05       -2.58      2.58 o
   1  -7   3      603.35      616.50     16.19 o
   2  -7   3       76.26       82.66      7.11 o
   3  -7   3       14.64       13.93      5.23 o
   4  -7   3       66.48       76.47     13.10 o
   5  -7   3        6.43        4.11      4.97 o
   6  -7   3     1067.27     1081.90     25.39 o
   7  -7   3      385.98      407.64     21.32 o
   8  -7   3       26.86       18.57     14.92 o
   9  -7   3       90.35       96.28     10.85 o
  10  -7   3      484.35      500.45     22.46 o
  11  -7   3       13.14        4.19      7.67 o
 -12  -6   3        1.24       -0.55      5.89 o
 -11  -6   3        9.58        6.28      5.47 o
 -10  -6   3       12.69       11.56      5.40 o
  -9  -6   3      141.57      164.60     10.24 o
  -8  -6   3      179.86      183.74     10.24 o
  -7  -6   3      454.02      444.63     15.60 o
  -6  -6   3       65.71       80.79      7.29 o
  -5  -6   3       41.64       -3.14      4.71 o
  -4  -6   3        8.22        5.24      4.71 o
  -3  -6   3       52.41       62.07      4.31 o
  -2  -6   3       11.45       20.73      4.40 o
  -1  -6   3       13.37       27.18      7.59 o
   0  -6   3       83.90      129.92      7.96 o
   1  -6   3     1139.28     1193.06     33.39 o
   2  -6   3     1794.96     1726.17     26.70 o
   3  -6   3       15.88        9.75      1.75 o
   4  -6   3      784.71      854.79     41.90 o
   5  -6   3      661.77      636.74     20.71 o
   6  -6   3     1112.05     1070.70     24.99 o
   7  -6   3      525.68      516.83     19.73 o
   8  -6   3        7.28        7.13      9.95 o
   9  -6   3       47.26       46.33      8.42 o
  10  -6   3      159.34      140.89     13.44 o
  11  -6   3        0.44       -4.90      6.78 o
 -12  -5   3       70.75       72.99      8.69 o
 -11  -5   3        1.61        0.30      5.15 o
 -10  -5   3       49.76       46.05      6.72 o
  -9  -5   3      634.41      627.94     17.45 o
  -8  -5   3      685.94      679.61     17.83 o
  -7  -5   3      100.56      107.97      8.55 o
  -6  -5   3      899.93      948.81     28.63 o
  -5  -5   3       42.16       29.33      8.91 o
  -3  -5   3        7.01        3.42      1.67 o
  -2  -5   3      175.33      189.89     16.23 o
   0  -5   3        0.00       -1.84      2.22 o
   1  -5   3       24.63       27.11      7.33 o
   2  -5   3     2332.91     2362.27     35.41 o
   3  -5   3       70.07       84.43      5.57 o
   4  -5   3      104.82      156.61     16.76 o
   5  -5   3        0.39       -2.38      2.38 o
   6  -5   3       57.38       68.28      7.16 o
   7  -5   3        0.72        3.59      8.38 o
   8  -5   3      242.64      199.79     11.92 o
   9  -5   3      105.93      104.09      8.15 o
  10  -5   3       26.46       28.69      6.01 o
  11  -5   3        6.19       14.07      7.85 o
  12  -5   3       51.29       50.02     10.06 o
 -12  -4   3      124.92      121.44     14.02 o
 -11  -4   3       54.04       54.34      6.32 o
 -10  -4   3        9.83       -0.43      4.07 o
  -9  -4   3       66.75       84.98      6.38 o
  -8  -4   3        3.68        9.40      3.67 o
  -7  -4   3       83.11      105.00      6.71 o
  -6  -4   3     1123.67     1183.19     27.72 o
  -5  -4   3       18.97       28.41      3.89 o
  -4  -4   3       60.52       74.38     10.47 o
  -3  -4   3      863.83      834.89     29.33 o
  -2  -4   3      193.04      223.06      5.61 o
  -1  -4   3       53.35       75.94      7.85 o
   0  -4   3      105.65      128.56      6.63 o
   2  -4   3        7.63        4.64      1.81 o
   3  -4   3      909.42     1028.68     44.52 o
   4  -4   3        6.74        5.89      1.87 o
   5  -4   3      608.10      655.85     17.63 o
   6  -4   3      100.03       89.40      6.63 o
   7  -4   3      175.21      174.00      8.15 o
   8  -4   3      125.83      142.69      8.25 o
   9  -4   3      117.30      116.94      6.20 o
  10  -4   3        9.87        2.62      4.82 o
  11  -4   3       32.67       29.47      7.80 o
  12  -4   3        9.78        4.52      7.53 o
 -13  -3   3       74.04       61.12     11.83 o
 -12  -3   3        8.79       13.44     10.21 o
 -11  -3   3       80.70       99.58     10.88 o
 -10  -3   3        1.80        2.25      3.00 o
  -9  -3   3       62.77       66.27      4.42 o
  -8  -3   3        7.82       10.78      2.97 o
  -7  -3   3        0.08       -1.01      2.30 o
  -6  -3   3      433.54      446.40     13.48 o
  -5  -3   3        7.36        9.76      3.87 o
  -4  -3   3      275.86      267.86      8.39 o
  -3  -3   3       13.91       21.99      6.29 o
  -2  -3   3      355.50      397.19     11.45 o
  -1  -3   3     9160.63     8877.39    291.74 o
   0  -3   3        0.05       -0.52      3.67 o
   1  -3   3     2952.85     2842.79     54.52 o
   4  -3   3      581.42      587.71     16.76 o
   5  -3   3      414.13      399.68      8.82 o
   6  -3   3       73.02       70.13      4.61 o
   7  -3   3        4.97        8.99      3.15 o
   8  -3   3        4.68        3.69      3.11 o
   9  -3   3        7.61        9.33      3.62 o
  10  -3   3       40.95       53.58      6.26 o
  11  -3   3      140.74      124.37      8.79 o
  12  -3   3       72.22       40.61      6.75 o
 -13  -2   3        0.01       -5.24      7.16 o
 -12  -2   3      130.99      121.47      8.90 o
 -11  -2   3       32.02       33.84      7.11 o
 -10  -2   3       61.07       74.43      5.73 o
  -9  -2   3       20.89       22.88      3.61 o
  -8  -2   3       45.04       46.51      4.21 o
  -7  -2   3      132.54      147.57      5.81 o
  -6  -2   3      616.52      643.31     13.05 o
  -5  -2   3       20.88       12.02      2.32 o
  -4  -2   3       20.16       16.75      1.76 o
  -3  -2   3      170.94      250.89     14.14 o
  -1  -2   3    16813.38    15967.51    354.14 o
   0  -2   3    27852.66    29399.26    956.93 o
   1  -2   3    21004.01    19629.56    421.29 o
   3  -2   3     2426.21     2428.93     62.96 o
   4  -2   3     1258.74     1396.94     26.19 o
   5  -2   3      221.67      235.57      5.77 o
   6  -2   3      364.04      425.76      9.84 o
   7  -2   3        3.11        2.40      2.75 o
   8  -2   3      855.40      810.84     18.49 o
   9  -2   3       49.19       58.36      5.47 o
  10  -2   3       16.79        6.25      4.79 o
  11  -2   3      137.53      143.62     10.11 o
  12  -2   3        1.57        2.59      5.29 o
 -13  -1   3        0.13       -2.57      5.61 o
 -12  -1   3      308.88      296.31     13.15 o
 -11  -1   3       33.44       38.22      6.47 o
 -10  -1   3      165.21      160.81      9.61 o
  -9  -1   3       38.04       57.17      4.47 o
  -8  -1   3      304.48      297.58     11.73 o
  -7  -1   3      134.01      156.42      7.28 o
  -6  -1   3     1286.98     1341.09     23.62 o
  -5  -1   3      811.51      889.60     16.20 o
  -4  -1   3     7100.04     7721.07    189.00 o
  -3  -1   3     1872.27     1706.62     52.18 o
  -2  -1   3      113.36       97.98      3.10 o
   2  -1   3     2473.30     2603.16     51.91 o
   3  -1   3     2370.00     2383.13     41.30 o
   4  -1   3      561.41      659.38     15.66 o
   5  -1   3      313.93      340.96      7.62 o
   6  -1   3       42.51       52.47      3.46 o
   7  -1   3     1107.01     1076.28     25.89 o
   8  -1   3      302.44      314.84      9.78 o
   9  -1   3      106.93      123.99      8.57 o
  10  -1   3      113.48      117.80      8.84 o
  11  -1   3       55.62       51.80      7.77 o
  12  -1   3        0.20       -1.98      5.42 o
 -13   0   3        0.70        4.24      6.26 o
 -12   0   3       35.31       47.16      7.31 o
 -11   0   3        2.76        4.86      4.92 o
 -10   0   3        0.49       -0.50      4.23 o
  -9   0   3      419.94      419.95     14.31 o
  -8   0   3       80.34       77.90      5.02 o
  -7   0   3        2.35        3.48      3.05 o
  -6   0   3      819.54      785.79     13.53 o
  -5   0   3     4483.93     4522.23     70.39 o
  -4   0   3       96.27       99.95      4.09 o
  -3   0   3        5.15        4.86      1.69 o
  -2   0   3     7509.12     7487.17    181.35 o
  -1   0   3      152.92      109.26      4.44 o
   0   0   3     1398.38     1308.91     48.19 o
   1   0   3     1246.06     1136.06     41.90 o
   2   0   3    11975.10    11888.12    238.57 o
   3   0   3      263.07      265.69      5.89 o
   4   0   3       86.31       87.12      4.02 o
   5   0   3     1467.83     1414.60     24.31 o
   6   0   3      408.54      405.81      9.16 o
   7   0   3       26.53       21.43      2.94 o
   8   0   3       16.47       21.58      4.71 o
   9   0   3      138.81      141.21      8.46 o
  10   0   3        0.21       -0.68      4.41 o
  11   0   3       33.79       29.84      6.22 o
  12   0   3        4.26        1.25      5.58 o
  13   0   3       19.85       19.36      6.85 o
 -13   1   3        3.45       10.84      6.19 o
 -12   1   3      231.66      233.16     12.95 o
 -11   1   3        2.71        0.37      4.59 o
 -10   1   3       13.41       13.66      5.00 o
  -9   1   3       97.35      113.72      9.00 o
  -8   1   3      528.29      538.24     19.66 o
  -7   1   3       25.62       35.90      5.68 o
  -6   1   3     1307.08     1377.62     30.95 o
  -5   1   3      781.15      774.22     12.51 o
  -4   1   3     2872.86     3002.63     45.79 o
  -3   1   3      649.37      657.45     11.59 o
  -2   1   3     3109.22     3043.68     61.98 o
  -1   1   3      993.71      910.24     23.26 o
   0   1   3        4.52        4.19      2.10 o
   1   1   3     1622.11     1419.53     36.20 o
   2   1   3      198.09      204.35      5.35 o
   3   1   3        2.37        2.36      1.81 o
   4   1   3      121.74      122.94      3.81 o
   5   1   3        0.06        0.65      1.84 o
   6   1   3      379.75      366.63      7.39 o
   7   1   3      122.45      143.09      7.30 o
   8   1   3       91.78       94.53      5.54 o
   9   1   3      156.33      151.90     12.35 o
  10   1   3       25.65       29.60      7.10 o
  11   1   3      185.59      183.60     13.88 o
  12   1   3      118.17      117.27     10.00 o
 -13   2   3        1.33       -3.53      6.95 o
 -12   2   3       56.16       47.10      7.47 o
 -11   2   3       99.60       95.33      8.45 o
 -10   2   3       50.65       39.50      6.03 o
  -9   2   3       82.70       73.75      7.31 o
  -8   2   3      150.52      157.50      6.78 o
  -7   2   3      124.45      128.79      6.96 o
  -6   2   3       70.37       70.38      4.02 o
  -5   2   3        0.01       -1.63      1.63 o
  -4   2   3     1664.95     1769.05     37.52 o
  -3   2   3        0.96        1.40      1.49 o
  -2   2   3        7.92        4.13      1.59 o
  -1   2   3      548.08      520.73     10.06 o
   0   2   3       12.74       24.33      1.90 o
   1   2   3       37.79       43.21      2.61 o
   2   2   3      157.31      174.49      5.93 o
   4   2   3      222.97      225.69      6.23 o
   5   2   3       16.04       15.28      2.62 o
   6   2   3      126.23      145.41      5.89 o
   7   2   3      233.14      231.51      7.58 o
   8   2   3       34.06       25.85      3.87 o
   9   2   3        0.16        1.19      3.81 o
  10   2   3       41.78       39.81      6.15 o
  11   2   3      277.83      289.01     12.58 o
  12   2   3       13.73       14.78      6.03 o
 -13   3   3       81.38       80.45      8.77 o
 -12   3   3        3.42       -2.46      6.14 o
 -11   3   3       82.37       74.92      7.65 o
 -10   3   3       12.73       15.94      5.07 o
  -9   3   3        0.25       -0.44      3.33 o
  -8   3   3      374.18      353.33      9.97 o
  -7   3   3      366.42      349.10      8.59 o
  -6   3   3      517.86      515.49     10.47 o
  -5   3   3        7.67        8.21      1.85 o
  -4   3   3      734.75      746.43     13.26 o
  -3   3   3      412.04      226.80     11.00 o
  -2   3   3      558.02      546.32     12.18 o
  -1   3   3       52.20       68.09      6.81 o
   0   3   3        0.00       -2.10      3.67 o
   1   3   3       85.59       99.51      8.38 o
   3   3   3     1503.57     1462.57     27.02 o
   4   3   3     3143.81     3343.89     48.26 o
   5   3   3       58.33       64.59      3.48 o
   6   3   3       15.84       16.37      2.66 o
   7   3   3      133.38      133.63      5.57 o
   8   3   3        8.57        7.49      3.06 o
   9   3   3       37.91       36.17      4.49 o
  10   3   3      115.79      121.92      7.72 o
  11   3   3      198.90      219.11     10.76 o
  12   3   3        1.34        0.93      5.23 o
 -12   4   3      126.31      113.72      9.04 o
 -11   4   3      198.83      184.71     10.07 o
 -10   4   3       60.16       57.85      6.51 o
  -9   4   3       62.56       65.13      5.67 o
  -8   4   3      374.57      349.38     11.09 o
  -7   4   3       92.46      102.68      5.51 o
  -6   4   3      313.87      303.31      8.37 o
  -5   4   3      470.39      484.47      8.61 o
  -4   4   3      519.34      573.32     10.44 o
  -3   4   3      729.69      679.42     29.23 o
  -2   4   3      856.45      913.45     33.00 o
  -1   4   3      781.95      899.31     33.52 o
   0   4   3     4675.23     4892.54    163.94 o
   1   4   3      956.16      938.08     37.19 o
   3   4   3      436.62      437.73     10.37 o
   4   4   3     2347.51     2503.31     40.31 o
   5   4   3      465.94      484.89     12.24 o
   6   4   3      177.09      178.90      5.42 o
   7   4   3      392.41      402.93      9.24 o
   8   4   3      112.11      112.11      5.32 o
   9   4   3       59.59       62.56      5.52 o
  10   4   3      851.56      871.24     22.23 o
  11   4   3       34.41       19.67      7.91 o
  12   4   3       33.86       19.64      8.89 o
 -12   5   3       26.76        7.41      7.67 o
 -11   5   3        0.01       -4.99      5.89 o
 -10   5   3       87.73       79.76      7.69 o
  -9   5   3        0.71       -2.63      2.63 o
  -8   5   3      178.92      170.94      6.41 o
  -7   5   3      635.14      635.80     17.61 o
  -6   5   3       59.10       55.80      5.15 o
  -5   5   3      458.04      460.37     12.93 o
  -4   5   3       11.53       15.30      2.09 o
  -3   5   3       40.40       49.98      3.06 o
  -2   5   3        2.66        3.14      2.52 o
  -1   5   3     2803.31     2885.98     98.99 o
   0   5   3        5.74        7.85      4.71 o
   1   5   3     4381.88     4444.19    151.90 o
   2   5   3      337.50      440.83     24.62 o
   3   5   3      323.75      356.21     17.02 o
   4   5   3       27.19       39.94      3.28 o
   5   5   3      364.05      339.78      8.99 o
   6   5   3       43.29       56.30      4.53 o
   7   5   3       73.11       68.32      5.94 o
   8   5   3      319.53      316.09     10.05 o
   9   5   3       24.20       29.71      5.29 o
  10   5   3       59.57       59.77      8.09 o
  11   5   3        4.37       -2.93      7.01 o
  12   5   3       82.45       58.14     15.72 o
 -12   6   3        4.04        3.04      7.53 o
 -11   6   3        0.67       -0.83      6.63 o
 -10   6   3      158.65      153.45     13.45 o
  -9   6   3        1.29        3.18      3.76 o
  -8   6   3      546.45      536.16     21.07 o
  -7   6   3       55.15       67.11      7.80 o
  -6   6   3      842.30      850.56     26.66 o
  -5   6   3        2.28       -0.71      3.67 o
  -4   6   3      498.88      491.48     12.67 o
  -3   6   3       25.23       36.01      4.17 o
  -2   6   3      435.26      410.64     18.86 o
  -1   6   3      979.86      932.77     24.62 o
   0   6   3      550.40      574.37     16.98 o
   1   6   3      223.79      242.62      9.95 o
   2   6   3       26.31       24.35      5.18 o
   4   6   3       53.72       41.44     12.57 o
   5   6   3      215.70      191.34      7.81 o
   6   6   3      385.82      367.77     13.51 o
   7   6   3       55.62       52.63      7.22 o
   8   6   3      155.30      152.33     16.56 o
   9   6   3       13.33       16.24      7.53 o
  10   6   3        0.97        6.41     12.05 o
  11   6   3        2.56       -0.90      7.58 o
 -11   7   3       16.84        5.51      7.01 o
 -10   7   3      128.79      130.34     12.98 o
  -9   7   3      163.00      166.87     19.70 o
  -8   7   3      332.08      313.95     15.35 o
  -7   7   3       45.41       46.39      7.30 o
  -6   7   3        6.78        4.44      4.53 o
  -5   7   3        0.06        2.32      3.87 o
  -4   7   3      491.35      498.19     16.98 o
  -3   7   3      710.43      751.12     26.97 o
  -2   7   3       53.65       42.42      7.33 o
  -1   7   3      181.72      149.35      6.06 o
   0   7   3        0.79       -0.36      2.27 o
   1   7   3      263.81      227.55      9.67 o
   2   7   3      346.97      319.50     20.43 o
   3   7   3       37.46       40.65      6.84 o
   4   7   3       58.95       54.99      8.38 o
   5   7   3       12.34        6.33      4.23 o
   6   7   3       11.40       12.75      5.22 o
   7   7   3       50.32       55.13      8.43 o
   8   7   3      208.99      256.35     13.87 o
   9   7   3        2.19        4.16      7.01 o
  10   7   3      143.98      170.90     15.58 o
  11   7   3        2.54       -7.22      7.22 o
 -11   8   3       22.26       11.57     13.62 o
 -10   8   3       41.89       42.48      6.94 o
  -9   8   3       15.71       18.12      7.04 o
  -8   8   3       10.00        3.83      5.36 o
  -7   8   3      117.36      126.33     10.94 o
  -6   8   3      256.00      257.66     12.83 o
  -5   8   3     1417.78     1401.76     39.49 o
  -4   8   3       17.87       26.72      7.33 o
  -3   8   3      581.30      540.66     17.96 o
  -2   8   3      305.93      313.59     12.40 o
  -1   8   3      291.84      266.14     10.57 o
   0   8   3       81.36       73.05      6.50 o
   1   8   3      226.77      215.66     10.06 o
   2   8   3       93.28       72.70     19.64 o
   3   8   3       55.48       69.09      9.06 o
   4   8   3       40.59       24.13      4.94 o
   5   8   3        4.91       -1.24      3.77 o
   6   8   3       61.24       68.89      7.54 o
   7   8   3      201.50      220.09     13.10 o
   8   8   3       90.47       95.11     11.41 o
   9   8   3       11.37        9.46      7.53 o
  10   8   3       47.43       47.16     12.83 o
 -10   9   3       24.48       16.23      6.11 o
  -9   9   3        2.75       -0.58      6.10 o
  -8   9   3      283.09      276.84     15.23 o
  -7   9   3      115.20      134.09     11.69 o
  -6   9   3       44.07       52.10      7.92 o
  -5   9   3      158.77      184.95     11.42 o
  -4   9   3      199.12      194.03     25.93 o
  -3   9   3      104.78      119.94     11.00 o
  -2   9   3       10.50       12.41      4.25 o
  -1   9   3      102.03      114.73      9.95 o
   0   9   3       13.17        6.52      3.87 o
   1   9   3       70.92       70.39      6.88 o
   2   9   3      585.83      496.99     17.60 o
   3   9   3       83.30       89.25     10.47 o
   4   9   3       45.63       48.70      7.37 o
   5   9   3      809.79      784.20     51.07 o
   6   9   3       43.64       61.31      8.93 o
   7   9   3      189.30      224.38     28.02 o
   8   9   3       28.41       25.87      8.14 o
   9   9   3        0.01       -6.50      7.01 o
  10   9   3       16.29       12.15      8.93 o
  -9  10   3       26.48       31.19      8.18 o
  -8  10   3      398.02      433.52     19.76 o
  -7  10   3      254.08      266.40     15.46 o
  -6  10   3        7.19        3.75      7.59 o
  -5  10   3       45.51       44.52      8.91 o
  -4  10   3      264.75      269.22     16.24 o
  -3  10   3       92.91       97.42     10.47 o
  -2  10   3      144.77      142.39     10.47 o
  -1  10   3       32.30       42.11      5.90 o
   0  10   3      131.04      139.99      9.11 o
   1  10   3        9.07        7.85      7.07 o
   2  10   3      211.05      186.66     11.18 o
   3  10   3        0.70       10.35      9.43 o
   4  10   3      122.88      154.43     11.81 o
   5  10   3      673.70      635.86     23.53 o
   6  10   3      108.01      102.71     11.20 o
   7  10   3       77.96       70.65     10.06 o
   8  10   3        2.00        8.05      7.26 o
   9  10   3        0.05       -7.85      7.85 o
  -9  11   3       14.14        1.14      7.22 o
  -8  11   3      220.12      223.65     18.33 o
  -7  11   3      342.98      329.98     21.47 o
  -6  11   3       36.67       33.52      9.95 o
  -5  11   3        0.80       16.24      7.33 o
  -4  11   3      298.66      259.79     16.24 o
  -3  11   3        3.00        1.57      5.24 o
  -2  11   3       89.85       91.66     10.47 o
  -1  11   3        0.00        6.21      4.77 o
   0  11   3        3.03        6.15      4.97 o
   1  11   3        1.74        3.11      4.84 o
   2  11   3        4.14       -2.40      4.75 o
   3  11   3       12.35       10.74      6.29 o
   4  11   3       76.92       79.84     11.00 o
   5  11   3      196.43      204.62     14.81 o
   6  11   3        1.05        4.30      6.16 o
   7  11   3       17.83        7.74     11.26 o
   8  11   3       13.59        1.27      9.43 o
  -7  12   3        0.50       -6.29      7.33 o
  -6  12   3      336.27      313.74     20.43 o
  -5  12   3       36.26       34.57      8.91 o
  -4  12   3        2.00       -1.57      6.29 o
  -3  12   3       10.71       21.47      7.33 o
  -2  12   3       77.22       86.95     11.00 o
  -1  12   3       43.21       37.36      6.39 o
   0  12   3       13.35       26.10      9.69 o
   1  12   3       42.70       36.13      6.88 o
   2  12   3      165.91      167.29     12.40 o
   3  12   3       15.07       20.71      8.38 o
   4  12   3        0.25       -1.33      5.46 o
   5  12   3       30.02       38.71      8.42 o
   6  12   3      198.00      213.06     16.23 o
   7  12   3        0.05       -6.67      6.67 o
  -6  13   3        1.93       10.47      8.38 o
  -5  13   3        0.09       -4.19      7.33 o
  -4  13   3       66.68       47.66     10.47 o
  -3  13   3        8.03        9.95      7.33 o
  -2  13   3      168.99      178.60     14.66 o
  -1  13   3       25.52       28.28      8.38 o
   0  13   3        1.45        0.00      5.23 o
   1  13   3       83.33       95.47     19.38 o
   2  13   3        4.41       -1.56      5.62 o
   3  13   3      103.52      122.74     11.62 o
   4  13   3       27.59       28.37     18.07 o
   5  13   3       13.23        8.08      7.85 o
  -4  14   3       53.67       40.33     10.47 o
  -3  14   3        0.08       -7.33      7.33 o
  -2  14   3      185.40      181.74     15.19 o
  -1  14   3        1.37        6.29      7.33 o
   0  14   3        1.28        7.85      6.81 o
   1  14   3       41.20       40.31      7.85 o
   2  14   3      184.91      226.34     15.72 o
   3  14   3      139.07      138.78     12.68 o
  -4 -14   4       30.26       31.45      6.90 o
  -3 -14   4      579.59      548.58     17.65 o
  -2 -14   4       55.53       69.05      7.11 o
  -1 -14   4        2.69       -2.62      5.24 o
   0 -14   4        0.36        4.71      4.71 o
   1 -14   4       14.64       21.47      6.29 o
   2 -14   4       13.29        6.29      5.76 o
   3 -14   4       18.84       34.57      7.85 o
   4 -14   4        0.35       12.05      7.33 o
  -6 -13   4       61.18       72.78     11.72 o
  -5 -13   4       13.61        7.91      5.66 o
  -4 -13   4       60.67       48.40      6.77 o
  -3 -13   4      225.44      249.94     13.31 o
  -2 -13   4       92.22       82.60      6.81 o
  -1 -13   4       15.29       22.40      5.22 o
   0 -13   4        0.80       -3.14      4.19 o
   1 -13   4        6.32        3.14      4.71 o
   2 -13   4       19.52       18.86      6.29 o
   3 -13   4       66.47       70.19      9.43 o
   4 -13   4      111.23      122.56     12.05 o
   5 -13   4        4.36        6.81      6.81 o
   6 -13   4        1.39        0.00      6.29 o
  -7 -12   4        0.15       -3.59      5.66 o
  -6 -12   4        9.46       10.43      7.03 o
  -5 -12   4       57.45       80.07      8.33 o
  -4 -12   4        0.88        0.51      4.68 o
  -3 -12   4       41.82       41.53      8.43 o
  -2 -12   4       80.38       66.29      6.02 o
  -1 -12   4        6.09       -3.59      5.89 o
   0 -12   4      351.71      285.22     15.37 o
   1 -12   4        0.46        1.57      4.19 o
   2 -12   4        0.63       -4.19      4.19 o
   3 -12   4       23.73        7.33      5.24 o
   4 -12   4      119.06      116.41      9.90 o
   5 -12   4      118.43      132.45     26.71 o
   6 -12   4       90.00      106.18     10.31 o
   7 -12   4       28.14       29.11      5.76 o
  -9 -11   4       35.00       40.34      8.74 o
  -8 -11   4       25.56       23.19      7.44 o
  -7 -11   4       10.74        9.84      6.20 o
  -6 -11   4      148.95      166.92     11.83 o
  -5 -11   4        0.24        3.24      4.96 o
  -4 -11   4       75.02       68.69      6.87 o
  -3 -11   4        7.04        4.77      3.81 o
  -2 -11   4      124.74      123.28      6.94 o
  -1 -11   4       15.60        8.93      6.26 o
   0 -11   4        5.76        0.40      5.36 o
   1 -11   4      195.54      189.94     11.26 o
   2 -11   4        5.59       -3.48      3.48 o
   3 -11   4       14.52       18.25      5.05 o
   4 -11   4        6.85       12.05      5.23 o
   5 -11   4        1.15       -3.33      4.84 o
   6 -11   4        1.50       -4.93      5.24 o
   7 -11   4      155.78      153.87      9.76 o
   8 -11   4        6.67        2.02      6.29 o
  -9 -10   4      132.02      164.30     18.97 o
  -8 -10   4       65.12       95.09     10.08 o
  -7 -10   4       35.48       37.38      8.32 o
  -6 -10   4      223.65      223.16     12.35 o
  -5 -10   4       65.59       78.88     17.85 o
  -4 -10   4       11.45       10.15      6.74 o
  -3 -10   4      993.77      886.86     23.98 o
  -2 -10   4       59.69       77.54      7.54 o
  -1 -10   4       25.08       34.37      5.77 o
   0 -10   4      172.87      167.93     10.07 o
   1 -10   4        0.22       -1.34      5.86 o
   2 -10   4        3.12        7.68      3.74 o
   3 -10   4      778.30      729.81     22.77 o
   4 -10   4       94.82      100.80     10.21 o
   5 -10   4       25.47       12.57      5.23 o
   6 -10   4       67.65       51.93      7.85 o
   7 -10   4        0.41        0.29      4.23 o
   8 -10   4       58.81       67.11      9.67 o
   9 -10   4        0.18       -1.83      6.50 o
 -10  -9   4        8.31        4.44      9.56 o
  -9  -9   4      460.55      477.10     33.84 o
  -8  -9   4       12.76        8.22      5.99 o
  -7  -9   4      234.49      221.04     16.42 o
  -6  -9   4      615.66      628.08     19.43 o
  -5  -9   4       11.33       10.95      4.68 o
  -4  -9   4       59.11       75.60      8.97 o
  -3  -9   4      112.18      124.78      7.56 o
  -2  -9   4       45.26       61.52      7.72 o
  -1  -9   4      422.04      425.38     14.21 o
   0  -9   4        0.86        2.08      3.30 o
   1  -9   4        4.17        6.92      4.91 o
   2  -9   4      117.73      135.79      6.45 o
   3  -9   4        0.00        3.77      3.57 o
   4  -9   4      719.43      736.95     27.50 o
   5  -9   4        0.01        8.69      4.51 o
   6  -9   4      164.74      174.76      8.44 o
   7  -9   4        1.29        5.48      4.19 o
   8  -9   4      119.09      123.84     11.81 o
   9  -9   4      115.69      140.88     21.47 o
  10  -9   4       17.38        7.68     14.14 o
 -11  -8   4      185.83      232.91     15.87 o
 -10  -8   4       14.98       14.45      7.31 o
  -9  -8   4        6.66        1.18      5.04 o
  -8  -8   4       15.61        9.09     13.29 o
  -7  -8   4      210.83      213.75     13.47 o
  -6  -8   4      248.17      236.91     11.21 o
  -5  -8   4       13.05       13.44      4.82 o
  -4  -8   4      172.08      158.40      8.62 o
  -3  -8   4       53.81       41.30      3.05 o
  -2  -8   4      491.64      470.02     14.99 o
  -1  -8   4      105.89      108.83      7.64 o
   0  -8   4       84.17       88.44      6.75 o
   1  -8   4        1.01        4.99      3.19 o
   2  -8   4      103.95      116.57      5.05 o
   3  -8   4     1544.49     1560.53     41.25 o
   4  -8   4       70.58       92.73      7.68 o
   5  -8   4       90.99       85.43     17.81 o
   6  -8   4       78.21       84.03      6.77 o
   7  -8   4       18.95       24.30      6.58 o
   8  -8   4      184.43      176.89     13.76 o
   9  -8   4      184.53      225.77     40.85 o
  10  -8   4       22.89       19.62      7.75 o
 -11  -7   4        0.24        4.01      5.64 o
 -10  -7   4      143.10      158.42     10.96 o
  -9  -7   4      159.51      154.00     10.24 o
  -8  -7   4      216.97      220.25     12.63 o
  -7  -7   4       44.01       33.84      6.74 o
  -6  -7   4      355.74      325.13     12.56 o
  -5  -7   4      369.89      353.41     15.89 o
  -4  -7   4      796.49      807.56     23.91 o
  -3  -7   4       73.56       66.51      5.44 o
  -2  -7   4       58.90       65.14      7.16 o
  -1  -7   4       94.37      108.15      8.65 o
   0  -7   4        0.23       -1.02      3.13 o
   1  -7   4       30.87       33.40      4.23 o
   2  -7   4        5.68        6.76      1.88 o
   3  -7   4       39.52       43.11      4.92 o
   4  -7   4      278.38      307.45     22.53 o
   5  -7   4        3.62        0.70      5.76 o
   6  -7   4       13.82       10.43      6.06 o
   7  -7   4      446.66      410.94     44.00 o
   8  -7   4       34.42       25.57      7.04 o
   9  -7   4       26.40       22.76      7.43 o
  10  -7   4       18.66       18.86     11.26 o
  11  -7   4       74.22       58.22     10.93 o
 -12  -6   4      284.82      331.25     15.80 o
 -11  -6   4       87.01      107.71      9.59 o
 -10  -6   4       75.06       91.09     10.13 o
  -9  -6   4       15.14       24.37      5.58 o
  -8  -6   4      570.40      558.16     16.08 o
  -7  -6   4       84.27       90.33      9.20 o
  -6  -6   4      269.65      247.10     12.71 o
  -4  -6   4      135.74      151.37     10.47 o
  -3  -6   4      288.90      231.79      6.14 o
  -2  -6   4     1944.44     1840.96     49.61 o
  -1  -6   4      604.12      672.38     24.62 o
   0  -6   4     1168.36     1310.44     36.41 o
   1  -6   4       12.63       25.05     16.76 o
   2  -6   4      802.45      813.50     15.59 o
   3  -6   4      116.83       92.77      5.14 o
   4  -6   4      104.03      113.65     15.19 o
   5  -6   4       77.84       72.51      5.41 o
   6  -6   4      677.70      709.77     23.50 o
   7  -6   4       68.60       68.48      8.62 o
   8  -6   4      225.36      216.49     17.02 o
   9  -6   4      112.75      101.27     10.93 o
  10  -6   4        2.57       -5.51      6.10 o
  11  -6   4        2.54       -2.05      7.07 o
 -12  -5   4       79.09       72.32      8.53 o
 -11  -5   4       36.08       47.22      7.18 o
 -10  -5   4       33.08       20.92      5.87 o
  -9  -5   4      203.52      224.11     11.08 o
  -8  -5   4      303.00      314.77     11.49 o
  -7  -5   4      230.64      274.96     14.08 o
  -6  -5   4      129.12      146.31     10.70 o
  -5  -5   4       11.47       -5.24      5.76 o
  -3  -5   4       17.95       18.49      2.08 o
  -2  -5   4     2293.01     2331.72     60.51 o
  -1  -5   4      163.10      161.67      8.65 o
   0  -5   4        0.18       -0.49      2.88 o
   1  -5   4      654.98      650.83     19.83 o
   2  -5   4        6.65        6.25      1.59 o
   3  -5   4      221.71      230.62      7.81 o
   4  -5   4       10.88        3.67      6.29 o
   5  -5   4      127.36      126.32      8.48 o
   6  -5   4       43.55       41.90      6.29 o
   7  -5   4      209.42      197.71     11.53 o
   8  -5   4       71.23       79.80      9.29 o
   9  -5   4       13.83       12.75      4.96 o
  10  -5   4      178.65      185.51     11.05 o
  11  -5   4        0.00       -0.11      6.63 o
  12  -5   4        6.12       -0.75      6.78 o
 -12  -4   4       34.03       20.98     12.05 o
 -11  -4   4       47.84       53.25      6.29 o
 -10  -4   4        5.79        6.10      4.25 o
  -9  -4   4        2.02       -0.18      3.54 o
  -8  -4   4       42.67       50.78      5.55 o
  -7  -4   4      456.42      497.21     15.43 o
  -6  -4   4       34.86       36.27      4.79 o
  -5  -4   4      294.04      272.26      9.39 o
  -4  -4   4       30.09       24.09      6.81 o
  -3  -4   4     3093.03     3086.42     73.97 o
  -2  -4   4       19.92       15.74      2.33 o
  -1  -4   4       72.97        3.51      5.24 o
   1  -4   4        4.36        3.19      6.29 o
   2  -4   4     3640.59     3871.38     74.44 o
   3  -4   4      649.66      722.80     34.57 o
   4  -4   4       13.80       13.67      2.53 o
   5  -4   4       29.75       44.75      4.19 o
   6  -4   4       10.66        9.73      3.87 o
   7  -4   4      177.90      180.97      8.42 o
   8  -4   4       68.09       74.03      6.74 o
   9  -4   4       51.81       52.52      6.38 o
  10  -4   4      200.54      202.27     11.70 o
  11  -4   4        0.18        6.06      6.84 o
  12  -4   4       21.10       14.42      8.28 o
 -13  -3   4        7.64       16.95      9.06 o
 -12  -3   4       87.69      123.04     14.02 o
 -11  -3   4        3.36        1.74      4.63 o
 -10  -3   4      548.49      517.56     14.00 o
  -9  -3   4        7.59        5.63      3.24 o
  -8  -3   4      593.06      579.25     12.82 o
  -7  -3   4      144.22      153.22      7.64 o
  -6  -3   4      400.89      442.32     13.28 o
  -5  -3   4     1423.54     1480.58     32.24 o
  -4  -3   4      539.21      601.94     14.76 o
  -3  -3   4      103.54       77.52      8.91 o
  -2  -3   4      306.48      261.07     35.09 o
  -1  -3   4      369.08      322.97     16.76 o
   0  -3   4        0.15        2.10      2.62 o
   1  -3   4     2637.59     2428.04     55.21 o
   2  -3   4     1019.56     1108.82     38.23 o
   3  -3   4      141.99      116.80      7.85 o
   4  -3   4    12324.92    13875.75    323.12 o
   5  -3   4     1368.16     1468.04     31.15 o
   6  -3   4        4.87        2.66      2.39 o
   7  -3   4      119.73      136.39      6.03 o
   8  -3   4      342.67      332.44      9.97 o
   9  -3   4       88.78       95.87      6.35 o
  10  -3   4       23.94       23.96      5.24 o
  11  -3   4        4.52       10.81      5.01 o
  12  -3   4       28.42       34.80      6.34 o
 -13  -2   4        3.91        5.50      7.78 o
 -12  -2   4       97.24      102.65      8.48 o
 -11  -2   4      221.31      219.80     14.90 o
 -10  -2   4       20.65       32.02      4.09 o
  -9  -2   4      202.15      204.10      7.72 o
  -8  -2   4       35.33       34.39      3.90 o
  -7  -2   4      229.46      222.00      6.83 o
  -6  -2   4      158.22      170.63      6.08 o
  -5  -2   4     1139.96     1240.06     30.09 o
  -4  -2   4      785.75      877.40     19.90 o
  -3  -2   4     1635.85     1743.63     62.85 o
  -2  -2   4    54264.00    50952.43   1775.58 o
  -1  -2   4     9876.13     9384.22    209.19 o
   0  -2   4     4188.26     4394.82     98.47 o
   1  -2   4     3390.67     3423.89    113.13 o
   3  -2   4     2005.48     2115.36     34.90 o
   4  -2   4       42.48       49.54      2.63 o
   5  -2   4     1845.76     1919.51     31.29 o
   6  -2   4       56.30       64.17      3.54 o
   7  -2   4      128.91      124.39      7.18 o
   8  -2   4       61.50       55.71      6.65 o
   9  -2   4      181.97      165.78      7.98 o
  10  -2   4       56.34       68.38      7.24 o
  11  -2   4        6.39        4.99      4.94 o
  12  -2   4        1.89       -1.03      5.55 o
 -13  -1   4        1.31        0.52      5.84 o
 -12  -1   4       22.01       27.38      8.18 o
 -11  -1   4       27.59       27.92      5.89 o
 -10  -1   4      500.35      489.26     23.81 o
  -9  -1   4       73.54       77.80      5.48 o
  -8  -1   4       26.36       30.02      3.81 o
  -7  -1   4      264.76      255.42      8.86 o
  -6  -1   4      215.06      208.00      6.32 o
  -5  -1   4       79.38       92.02      4.34 o
  -4  -1   4      696.20      673.72     15.99 o
  -3  -1   4     5425.12     5348.89    110.34 o
  -2  -1   4     3566.56     3561.15     60.67 o
   0  -1   4       22.10       20.43      3.14 o
   1  -1   4      462.63      516.08     13.51 o
   2  -1   4     9857.50    10097.03    169.42 o
   3  -1   4      369.69      395.88      8.58 o
   4  -1   4    16240.49    17677.56    350.88 o
   5  -1   4       80.94       82.33      4.30 o
   6  -1   4      224.15      210.54      8.86 o
   7  -1   4      332.72      304.83     19.14 o
   8  -1   4      185.35      177.65      9.25 o
   9  -1   4       28.20       31.63      5.29 o
  10  -1   4      650.29      588.22     19.51 o
  11  -1   4      129.38      143.81     11.54 o
  12  -1   4        0.33       -2.77      5.22 o
 -13   0   4       56.75       81.20      9.39 o
 -12   0   4       14.10       18.29      6.43 o
 -11   0   4       74.32       75.86      7.61 o
 -10   0   4      164.89      149.35     13.19 o
  -9   0   4       40.11       49.67      5.22 o
  -8   0   4       67.19       68.51      4.79 o
  -7   0   4        3.38       -0.71      3.41 o
  -6   0   4       31.96       34.99      2.98 o
  -5   0   4      344.14      350.85      7.58 o
  -4   0   4     1486.20     1540.75     28.18 o
  -3   0   4      588.14      593.11     13.86 o
  -2   0   4    11804.40    11634.17    220.64 o
  -1   0   4     1857.98     1751.78     36.10 o
   0   0   4    14416.08    14461.83    519.58 o
   1   0   4     2785.76     2674.79     65.72 o
   2   0   4       43.27       50.77      2.74 o
   3   0   4      141.52      125.58      3.94 o
   4   0   4     1714.40     1790.12     26.31 o
   5   0   4      314.49      333.53      8.96 o
   6   0   4       99.99      125.26      4.88 o
   7   0   4       29.66       29.47      3.09 o
   8   0   4       66.93       54.63      5.91 o
   9   0   4       32.36       30.41      5.53 o
  10   0   4       15.44       11.91      5.03 o
  11   0   4        6.89       -3.65      4.52 o
  12   0   4        8.13        3.42      5.52 o
 -13   1   4        7.79       12.80      6.74 o
 -12   1   4       82.51       73.86     11.86 o
 -11   1   4       26.90       29.27      6.12 o
 -10   1   4       49.02       39.30      6.00 o
  -9   1   4       77.21       74.49      6.93 o
  -8   1   4      160.67      148.68      7.21 o
  -7   1   4       30.24       29.14      3.47 o
  -5   1   4      342.36      341.76      7.09 o
  -4   1   4     2354.52     2375.94     34.10 o
  -3   1   4      913.91      930.11     15.40 o
  -2   1   4      204.05      218.91      6.11 o
  -1   1   4      361.98      315.12      7.85 o
   0   1   4        9.44        5.05      2.01 o
   1   1   4       86.56       89.95      4.78 o
   2   1   4     1785.75     1779.46     31.61 o
   3   1   4       69.11       73.65      3.16 o
   4   1   4        5.15        4.90      1.60 o
   5   1   4      979.11      978.22     17.61 o
   6   1   4       19.04       16.00      2.82 o
   7   1   4        6.12        5.08      2.69 o
   8   1   4        1.02       -1.81      2.97 o
   9   1   4      185.84      186.54      9.70 o
  10   1   4      264.93      213.06     15.83 o
  11   1   4      153.32      168.40     10.41 o
  12   1   4        5.20        1.42      5.61 o
 -13   2   4       29.64       32.33      7.17 o
 -12   2   4       25.94       20.51      6.26 o
 -11   2   4      146.75      140.86      9.92 o
 -10   2   4        9.48        0.69      4.33 o
  -9   2   4        0.23       -3.52      3.52 o
  -8   2   4      105.59       95.94      6.03 o
  -7   2   4        0.10        1.17      2.18 o
  -6   2   4      216.64      254.46      6.72 o
  -5   2   4        4.90        4.15      1.86 o
  -4   2   4     1807.34     1970.05     41.65 o
  -3   2   4        3.81        2.26      1.54 o
  -2   2   4      204.16      229.30      7.26 o
  -1   2   4      542.71      524.58     13.64 o
   0   2   4      865.88      900.05     19.70 o
   1   2   4      434.86      390.06     11.62 o
   2   2   4        3.92        2.18      2.00 o
   3   2   4      751.55      722.62     21.47 o
   4   2   4      156.97      180.17      7.11 o
   5   2   4      369.69      390.85     12.19 o
   6   2   4        0.52        0.99      2.47 o
   7   2   4        7.68        9.33      3.47 o
   8   2   4      177.79      173.25      6.90 o
   9   2   4      786.71      804.67     19.50 o
  10   2   4       13.74        0.84      7.48 o
  11   2   4      153.44      166.77     10.51 o
  12   2   4       11.49        6.59      5.93 o
 -13   3   4       11.36       13.28      7.24 o
 -12   3   4        1.16        1.03      5.80 o
 -11   3   4       58.25       72.44     13.05 o
 -10   3   4      838.44      751.33     22.01 o
  -9   3   4      236.90      242.80      8.92 o
  -8   3   4      210.95      189.82      6.51 o
  -7   3   4       16.87       18.24      3.23 o
  -6   3   4       56.23       59.07      5.09 o
  -5   3   4       61.20       56.01      3.13 o
  -4   3   4      191.65      177.54      5.02 o
  -3   3   4     1632.86     1739.29     30.87 o
  -2   3   4      282.97      276.20      7.36 o
  -1   3   4       23.91       24.79      1.73 o
   0   3   4        2.40       -0.26      2.13 o
   1   3   4      788.63      813.06     15.63 o
   2   3   4      250.06      151.90      9.95 o
   3   3   4      839.95      801.56     16.20 o
   4   3   4      970.38     1081.88     19.12 o
   5   3   4      438.36      472.22     10.28 o
   6   3   4      181.33      187.81      6.94 o
   7   3   4       87.80       94.71      5.23 o
   8   3   4      896.69      877.81     18.12 o
   9   3   4      115.33      118.21      6.53 o
  10   3   4      156.44      178.11      8.87 o
  11   3   4      344.79      332.07     13.24 o
  12   3   4       14.72       12.24      5.83 o
 -12   4   4       20.37       17.88      5.97 o
 -11   4   4      140.23      140.68     10.07 o
 -10   4   4      443.85      393.61     14.11 o
  -9   4   4      118.71      123.44      6.02 o
  -8   4   4      110.47      112.32      5.50 o
  -7   4   4       87.86       96.65      5.52 o
  -6   4   4      137.90      156.60      5.88 o
  -5   4   4        0.92        1.04      1.57 o
  -4   4   4       41.03       58.78      2.46 o
  -3   4   4      155.59      200.06      6.13 o
  -2   4   4     1085.60     1189.10     24.68 o
  -1   4   4       56.40       70.19      7.33 o
   0   4   4      806.60      894.60     35.09 o
   1   4   4        0.85       -0.52      4.19 o
   2   4   4     2163.38     2250.29     55.71 o
   3   4   4      108.62      140.47      6.36 o
   4   4   4     2573.99     2871.97     51.44 o
   5   4   4       39.61       43.46      4.34 o
   6   4   4       43.50       48.27      3.69 o
   7   4   4      125.22      134.52      5.99 o
   8   4   4      316.33      319.47      9.15 o
   9   4   4       24.91       24.39      4.74 o
  10   4   4        5.29        6.39      4.18 o
  11   4   4       10.66       11.00      7.04 o
  12   4   4        1.07        7.33     11.52 o
 -12   5   4       41.36       25.46      8.50 o
 -11   5   4       17.90       28.32      7.80 o
 -10   5   4        1.99        3.54      3.51 o
  -9   5   4        2.19        3.20      2.87 o
  -8   5   4      152.12      140.47      6.21 o
  -7   5   4       56.30       66.17      4.39 o
  -6   5   4     1266.60     1301.95     30.09 o
  -5   5   4       75.85       77.65      3.92 o
  -4   5   4       99.70      113.76      4.38 o
  -3   5   4       23.26       31.22      3.02 o
  -2   5   4      255.58      327.06      9.03 o
  -1   5   4     1477.96     1513.70     54.99 o
   0   5   4       19.61       18.33      5.76 o
   1   5   4       16.13       15.72      6.29 o
   2   5   4      117.15      131.40      7.65 o
   3   5   4      561.91      589.51     21.73 o
   4   5   4        3.02        3.79      2.44 o
   5   5   4       68.29       71.28      4.63 o
   6   5   4      512.18      548.15     12.80 o
   7   5   4      102.78      117.73      7.41 o
   8   5   4        9.03        2.58      3.70 o
   9   5   4      110.40      138.12     12.68 o
  10   5   4       10.86        8.86      5.81 o
  11   5   4       28.93       42.64     10.21 o
  12   5   4        8.04        5.76     11.00 o
 -12   6   4      132.35      118.44     12.89 o
 -11   6   4        3.86        1.28      6.63 o
 -10   6   4      266.53      227.45      9.60 o
  -9   6   4       36.49       38.19      4.89 o
  -8   6   4       20.06       18.18      4.52 o
  -7   6   4      195.45      179.95      8.58 o
  -6   6   4      108.76      118.60      7.11 o
  -5   6   4      460.47      467.97     13.37 o
  -4   6   4      280.32      252.09      7.09 o
  -3   6   4      120.09      135.32      6.20 o
  -2   6   4       15.06       22.53      5.76 o
  -1   6   4       51.27       37.71      6.81 o
   0   6   4      309.53      269.74     16.24 o
   1   6   4        7.79       11.52      5.76 o
   2   6   4      208.86      194.32     15.19 o
   3   6   4      654.77      608.10     25.67 o
   4   6   4      167.80      155.04     12.05 o
   5   6   4        3.01        2.92      4.37 o
   6   6   4       24.33       23.65      6.81 o
   7   6   4      631.44      626.25     45.04 o
   8   6   4       34.74       32.52      7.91 o
   9   6   4       21.82       26.43      8.05 o
  10   6   4       15.95       11.54      7.58 o
  11   6   4       12.06       17.28     12.05 o
 -11   7   4        9.98       20.43     13.62 o
 -10   7   4      147.46      145.03     10.30 o
  -9   7   4        0.44        5.84      5.66 o
  -8   7   4        6.30       -4.19      4.82 o
  -7   7   4      162.76      174.34     11.62 o
  -6   7   4       84.86      101.47     17.28 o
  -5   7   4      275.67      272.11     12.21 o
  -4   7   4      595.52      594.09     15.03 o
  -3   7   4        0.03        5.54      4.19 o
  -2   7   4      310.26      271.32     15.72 o
  -1   7   4        0.07        4.71      5.24 o
   0   7   4        6.57        3.67      5.76 o
   1   7   4      171.24      133.04     14.14 o
   2   7   4      737.46      766.80     35.61 o
   3   7   4       12.78        5.76      7.33 o
   4   7   4      113.42       97.42     11.52 o
   5   7   4       30.37       37.61      6.78 o
   6   7   4       10.55       16.35      5.90 o
   7   7   4       35.19       24.40      9.95 o
   8   7   4      378.23      410.66     33.78 o
   9   7   4       22.63       19.38      9.43 o
  10   7   4       65.55       52.57     10.72 o
  11   7   4        0.00        8.18     14.14 o
 -11   8   4        2.17       -3.47      6.63 o
 -10   8   4       49.42       67.89      7.98 o
  -9   8   4       10.43        4.19      6.29 o
  -8   8   4       94.99       94.26     10.20 o
  -7   8   4        7.16        0.82      4.91 o
  -6   8   4        5.72        3.22      4.77 o
  -5   8   4      269.97      272.40     22.79 o
  -4   8   4      196.32      172.01      9.68 o
  -3   8   4       11.49       14.08      3.23 o
  -2   8   4       26.85       37.71      7.33 o
  -1   8   4       11.72       20.43      7.33 o
   0   8   4      361.39      296.98     18.86 o
   1   8   4      181.85      179.66     15.72 o
   2   8   4      321.04      302.22     20.95 o
   3   8   4      133.52      112.70      9.01 o
   4   8   4      374.70      355.24     15.34 o
   5   8   4      142.36      158.44     12.31 o
   6   8   4        1.21        2.64      5.52 o
   7   8   4       23.01       28.69      7.92 o
   8   8   4       20.95       19.26     13.62 o
   9   8   4        8.46        0.78      7.59 o
  10   8   4        4.44        7.32      7.96 o
 -10   9   4       16.99       13.48      5.77 o
  -9   9   4       31.57       41.18      8.50 o
  -8   9   4       15.27       10.93      6.29 o
  -7   9   4      175.59      196.18     13.06 o
  -6   9   4      117.90      136.42     11.20 o
  -5   9   4       94.16      107.62     14.14 o
  -4   9   4       89.81       95.33     11.52 o
  -3   9   4      170.24      169.89      8.70 o
  -2   9   4      550.50      508.68     16.78 o
  -1   9   4     1344.70     1309.92     34.82 o
   0   9   4        0.01       -2.93      3.87 o
   1   9   4     1457.20     1402.31     37.81 o
   2   9   4      768.15      762.81     24.03 o
   3   9   4      131.08      133.32     10.27 o
   4   9   4      273.53      251.40     13.21 o
   5   9   4      297.46      265.12     17.02 o
   6   9   4        4.90       -3.32     10.47 o
   7   9   4       86.31       93.90     11.55 o
   8   9   4      221.75      224.40     17.81 o
   9   9   4       21.56       10.65      8.32 o
  10   9   4        9.41        9.32      8.42 o
  -9  10   4       65.01       74.60     10.57 o
  -8  10   4       77.34       79.03     10.32 o
  -7  10   4       38.61       52.63      8.68 o
  -6  10   4       30.95       17.81      8.38 o
  -5  10   4        9.19       19.90      7.85 o
  -4  10   4      493.27      553.11     26.19 o
  -3  10   4       19.42       11.52      6.29 o
  -2  10   4      141.62      130.26      8.91 o
  -1  10   4       21.64       36.44      5.79 o
   0  10   4      432.61      409.02     15.48 o
   1  10   4       48.18       45.75      6.77 o
   2  10   4        9.06        6.18      5.23 o
   3  10   4     1172.94     1003.37     30.69 o
   4  10   4       11.65       11.39      7.07 o
   5  10   4      122.99      126.31     11.95 o
   6  10   4       36.76       33.00      8.05 o
   7  10   4        1.68       -0.62      6.16 o
   8  10   4       19.29       21.56      8.91 o
   9  10   4      136.23      142.53     15.20 o
  -8  11   4       60.00       59.18     12.05 o
  -7  11   4       46.75       52.37     11.52 o
  -6  11   4      366.10      354.59     21.47 o
  -5  11   4       49.43       36.14      9.43 o
  -4  11   4       16.38       16.24      7.85 o
  -3  11   4        6.19        8.91      6.29 o
  -2  11   4        1.71        0.52      5.24 o
  -1  11   4       50.69       56.25     11.78 o
   0  11   4        7.10       16.51      5.52 o
   1  11   4       48.52       50.71      7.26 o
   2  11   4        5.26        0.11      4.84 o
   3  11   4      167.43      164.91     11.50 o
   4  11   4       80.87       70.62      9.29 o
   5  11   4       36.49       26.96      7.43 o
   6  11   4        6.07        5.20      6.50 o
   7  11   4       37.01       44.78      9.54 o
   8  11   4        0.53       16.95      8.56 o
  -7  12   4       31.33       44.00     11.00 o
  -6  12   4        3.29       -6.81      7.33 o
  -5  12   4        2.71        3.67      7.33 o
  -4  12   4        2.59        1.04      6.81 o
  -3  12   4       22.14       26.71      7.85 o
  -2  12   4      137.06      109.47     12.05 o
  -1  12   4       17.19       24.49      6.01 o
   0  12   4      277.89      252.26     12.71 o
   1  12   4        2.71        4.82      5.52 o
   2  12   4       20.39       22.38      6.67 o
   3  12   4       18.25       26.92      6.88 o
   4  12   4       18.48       30.07      7.54 o
   5  12   4       32.23       30.68      8.04 o
   6  12   4       41.13       45.61      9.56 o
   7  12   4       73.09       90.68     12.45 o
  -6  13   4        5.78       31.95      9.95 o
  -5  13   4        8.93        4.19      7.33 o
  -4  13   4       32.12       31.95      8.91 o
  -3  13   4        9.83       23.05      7.85 o
  -2  13   4       13.53        9.43      7.33 o
  -1  13   4       53.53       52.37      9.95 o
   0  13   4        6.90        6.32      5.79 o
   1  13   4        5.42        2.43      5.90 o
   2  13   4        7.70        4.14      7.33 o
   3  13   4       16.74       16.44      8.91 o
   4  13   4      142.05      168.50     13.94 o
   5  13   4       98.41      117.20     12.33 o
  -4  14   4       22.87       11.00      8.91 o
  -3  14   4       18.75       33.00      9.43 o
  -2  14   4      198.03      233.08     17.28 o
  -1  14   4       95.38      123.61     13.62 o
   0  14   4       19.59       24.09      8.91 o
   1  14   4       29.47       14.17      6.50 o
   2  14   4       10.23        7.36      6.81 o
   3  14   4        7.67       15.02      7.21 o
  -4 -14   5      101.63      115.67      9.78 o
  -3 -14   5      242.12      245.56     11.58 o
  -2 -14   5       14.46        7.98      4.70 o
   1 -14   5       82.23       92.71      8.91 o
   2 -14   5       81.94       94.80      9.43 o
   3 -14   5       49.67       57.62      8.91 o
   4 -14   5        0.40       -5.76      5.76 o
  -6 -13   5       28.12       24.32      6.92 o
  -5 -13   5        6.18        1.21      5.69 o
  -4 -13   5      168.23      156.05     10.01 o
  -3 -13   5        6.96        9.04      4.70 o
  -2 -13   5       16.30        5.08      7.67 o
  -1 -13   5      164.75      180.35     15.71 o
   1 -13   5      231.19      228.36     11.52 o
   2 -13   5        5.50        1.57      4.71 o
   3 -13   5       95.39       85.90      9.43 o
   4 -13   5        5.95       -1.04      5.76 o
   5 -13   5       50.23       44.52      8.91 o
   6 -13   5       15.75       16.00      4.96 o
  -7 -12   5       50.76       60.81      8.68 o
  -6 -12   5        0.69        8.15      5.67 o
  -5 -12   5       24.14       14.67      5.65 o
  -4 -12   5      320.71      327.24     12.91 o
  -3 -12   5       94.98       95.02      7.53 o
  -2 -12   5        0.84       -2.54      6.47 o
  -1 -12   5        2.69       -5.52      5.52 o
   0 -12   5      106.84      123.90     19.12 o
   2 -12   5      201.34      194.84     11.00 o
   3 -12   5       34.42       38.88      9.43 o
   4 -12   5        8.77        3.91      4.99 o
   5 -12   5       51.50       49.81     15.98 o
   6 -12   5        9.42        3.69      4.12 o
   7 -12   5       20.53       22.19      8.91 o
  -8 -11   5       21.16       13.10      6.64 o
  -7 -11   5        3.17        3.70      6.68 o
  -6 -11   5      403.09      414.93     17.06 o
  -5 -11   5        6.67        1.38      4.74 o
  -4 -11   5       33.86       32.71      5.65 o
  -3 -11   5       48.27       54.52      5.59 o
  -2 -11   5        1.61        3.93      6.30 o
  -1 -11   5      852.86      768.39     27.78 o
   0 -11   5        7.64       -2.55      4.02 o
   1 -11   5      545.24      529.54     31.42 o
   2 -11   5      306.21      300.91     11.79 o
   3 -11   5        1.39        0.14      3.96 o
   4 -11   5       62.30       71.69     17.81 o
   5 -11   5       71.49       71.31      8.28 o
   6 -11   5       88.34       84.11      7.17 o
   7 -11   5        6.28        3.74      5.79 o
   8 -11   5       19.84       20.43      7.37 o
  -9 -10   5       48.31       81.45     10.41 o
  -8 -10   5       14.40       14.24      6.29 o
  -7 -10   5       40.77       32.52      6.69 o
  -6 -10   5       15.10       18.22      5.66 o
  -5 -10   5        8.27       -0.30      4.57 o
  -4 -10   5       27.57       26.76      8.63 o
  -3 -10   5      388.68      330.45     10.13 o
  -2 -10   5        1.11        1.10      4.31 o
  -1 -10   5       13.38        3.61      4.13 o
   0 -10   5        5.72       12.09      4.41 o
   1 -10   5       37.65       51.49      6.11 o
   2 -10   5      397.12      430.46     14.67 o
   3 -10   5        0.10       -1.57      6.03 o
   4 -10   5       42.80       48.65      8.12 o
   5 -10   5      176.32      177.13     11.15 o
   6 -10   5       41.57       50.94      5.89 o
   7 -10   5       13.63       15.86     10.74 o
   8 -10   5       42.19       56.61      9.28 o
   9 -10   5       23.31       15.19      9.17 o
 -10  -9   5       23.22       21.39      9.12 o
  -9  -9   5      224.47      262.19     15.87 o
  -8  -9   5       15.16        8.32      7.39 o
  -7  -9   5       23.02       15.98      5.44 o
  -6  -9   5        7.24       10.56      4.82 o
  -5  -9   5        1.39        3.06      4.25 o
  -4  -9   5      644.96      595.34     17.28 o
  -3  -9   5        1.82        2.85      3.25 o
  -2  -9   5      120.49      137.27      8.94 o
  -1  -9   5       37.77       43.19      5.64 o
   0  -9   5        2.57        7.08      3.82 o
   1  -9   5        1.46        1.26      3.52 o
   2  -9   5     1062.36     1051.58     28.68 o
   3  -9   5      231.43      229.02     10.31 o
   4  -9   5       27.57       21.80      5.39 o
   5  -9   5     1278.86     1281.85     37.33 o
   6  -9   5      141.33      152.21      8.53 o
   7  -9   5       51.70       70.66      9.11 o
   8  -9   5       45.99       39.28      8.24 o
   9  -9   5        8.34       11.52      7.85 o
  10  -9   5      136.02      124.55     13.24 o
 -11  -8   5      141.70      153.25     13.34 o
 -10  -8   5      117.21      128.95     10.37 o
  -9  -8   5       34.71       28.45      6.36 o
  -8  -8   5      354.20      356.28     15.11 o
  -7  -8   5      153.17      142.34     10.54 o
  -6  -8   5      445.39      438.56     15.25 o
  -5  -8   5      777.19      736.73     20.50 o
  -4  -8   5      532.32      502.30     17.43 o
  -3  -8   5     1271.56     1228.99     22.81 o
  -2  -8   5       68.65       72.09     14.66 o
  -1  -8   5      222.22      204.58     11.47 o
   0  -8   5       53.91       49.82      5.42 o
   1  -8   5      251.94      264.62     10.11 o
   2  -8   5        4.40        4.69      1.85 o
   3  -8   5      228.94      219.82     19.90 o
   4  -8   5        8.94        3.60      3.96 o
   5  -8   5      169.53      164.09     13.91 o
   6  -8   5        0.71        3.00      3.70 o
   7  -8   5       57.01       58.26      8.32 o
   8  -8   5      478.89      485.86     20.92 o
   9  -8   5      145.90      136.65     15.72 o
  10  -8   5       74.12       69.69     10.85 o
 -11  -7   5        3.48        4.28      7.94 o
 -10  -7   5      251.05      295.56     13.30 o
  -9  -7   5       95.68      116.87      9.18 o
  -8  -7   5       22.45       25.57      6.32 o
  -7  -7   5       36.83       41.87      6.52 o
  -6  -7   5     1007.40     1009.22     30.82 o
  -5  -7   5      150.72      147.10     12.57 o
  -4  -7   5       39.06       39.04      5.52 o
  -3  -7   5      109.65      112.06      7.49 o
  -2  -7   5        3.36       -0.08      3.65 o
  -1  -7   5      163.27      164.68     10.14 o
   0  -7   5        0.15        2.81      3.50 o
   1  -7   5      188.33      180.18     12.31 o
   2  -7   5      342.43      329.86     10.22 o
   3  -7   5      843.75      842.74     24.31 o
   4  -7   5       72.78       81.92     10.21 o
   5  -7   5      206.70      231.39      8.64 o
   6  -7   5       91.11       81.82      8.62 o
   7  -7   5      117.13      143.28     14.92 o
   8  -7   5       29.44       23.29      7.04 o
   9  -7   5       68.84       70.64     10.21 o
  10  -7   5       48.81       60.60     10.55 o
  11  -7   5        0.16       -3.25      6.88 o
 -12  -6   5       37.30       36.23      7.43 o
 -11  -6   5      106.45      132.95     10.35 o
 -10  -6   5       36.60       35.14      8.62 o
  -9  -6   5       30.56       31.54      6.02 o
  -8  -6   5       71.80       59.40      7.70 o
  -7  -6   5       29.06       27.82      6.78 o
  -6  -6   5      218.34      210.14     12.40 o
  -4  -6   5      857.77      862.12     31.95 o
  -3  -6   5      117.79       94.27      5.29 o
  -2  -6   5      687.11      678.25     22.40 o
  -1  -6   5       14.01       16.49      4.25 o
   0  -6   5       25.89       34.87      4.99 o
   1  -6   5       68.33       71.02      6.55 o
   2  -6   5      183.42      201.86      5.38 o
   3  -6   5       22.09       19.87      2.48 o
   4  -6   5        2.78        2.62      6.29 o
   5  -6   5      291.92      333.23     20.17 o
   6  -6   5      401.50      364.15     15.69 o
   7  -6   5       32.19       42.15      8.65 o
   8  -6   5       22.91       17.81      6.39 o
   9  -6   5       10.92        2.28      6.29 o
  10  -6   5       11.33        4.19      6.67 o
  11  -6   5        0.52       -2.01      6.84 o
 -12  -5   5      330.30      354.22     14.50 o
 -11  -5   5       19.06        9.81      5.56 o
 -10  -5   5        7.38        8.18      5.09 o
  -9  -5   5        0.02       -1.26      4.53 o
  -8  -5   5       18.89       24.90      7.16 o
  -7  -5   5      205.96      198.79     12.57 o
  -6  -5   5        0.96        1.65      4.40 o
  -5  -5   5        0.34        1.04      6.29 o
  -4  -5   5      120.23      130.94      9.43 o
  -3  -5   5      371.35      373.04     12.32 o
  -2  -5   5       22.66       22.53     10.47 o
  -1  -5   5      605.77      678.64     21.27 o
   0  -5   5        0.25       -2.36      2.59 o
   1  -5   5        9.30       19.17      3.65 o
   2  -5   5     2818.08     2989.85     49.74 o
   3  -5   5        2.73       -1.52      1.52 o
   4  -5   5     2513.73     2771.80    108.94 o
   5  -5   5        8.79       14.26      4.44 o
   6  -5   5      110.33       90.38      8.32 o
   7  -5   5       24.99       18.62      7.07 o
   8  -5   5        4.68       -3.81      4.99 o
   9  -5   5       92.00      112.69     11.42 o
  10  -5   5        9.85        8.02      5.08 o
  11  -5   5        5.25        1.22     11.52 o
  12  -5   5        9.50        9.86      8.38 o
 -12  -4   5      229.32      243.84     18.11 o
 -11  -4   5        6.04        4.31      4.59 o
 -10  -4   5       27.66       33.40      5.35 o
  -9  -4   5       25.58       24.20      6.42 o
  -8  -4   5      175.02      201.71     11.25 o
  -7  -4   5       51.21       65.56      8.12 o
  -6  -4   5      674.44      696.01     24.46 o
  -5  -4   5      783.21      801.75     25.35 o
  -4  -4   5        6.84        3.14      5.24 o
  -3  -4   5      270.50      254.68     14.66 o
  -2  -4   5     3604.56     3769.48     61.82 o
  -1  -4   5      211.98      197.46      9.06 o
   0  -4   5      569.95      463.61     15.13 o
   1  -4   5      717.15      647.76     11.79 o
   2  -4   5      228.24      258.15      6.06 o
   3  -4   5      724.49      787.52     22.39 o
   4  -4   5      277.53      266.29      8.32 o
   5  -4   5        8.52       17.89      3.65 o
   6  -4   5       64.52       77.22     18.59 o
   7  -4   5      271.80      246.90      9.92 o
   8  -4   5       58.00       78.94      6.90 o
   9  -4   5       79.50       82.39      7.65 o
  10  -4   5       14.21       14.87      5.50 o
  11  -4   5        2.09       -1.57      6.63 o
  12  -4   5      127.19      118.00     13.44 o
 -13  -3   5        8.51       -3.15      7.91 o
 -12  -3   5       56.64       52.00     10.74 o
 -11  -3   5        7.48       10.09      4.68 o
 -10  -3   5       85.75       80.35      6.63 o
  -9  -3   5        0.77        0.56      3.87 o
  -8  -3   5      246.37      241.30      9.52 o
  -7  -3   5       51.55       39.65      5.30 o
  -6  -3   5      263.29      278.78     12.13 o
  -5  -3   5      222.68      224.03      8.67 o
  -4  -3   5     1197.08     1355.05     29.12 o
  -3  -3   5      258.95      237.79     14.14 o
  -1  -3   5     1606.31     1298.91     75.42 o
   0  -3   5        6.95       11.52      3.67 o
   1  -3   5      309.18      264.25      7.80 o
   2  -3   5      100.81      139.32      7.33 o
   3  -3   5       82.10       76.95      4.15 o
   4  -3   5     1017.24     1091.64     28.40 o
   5  -3   5      443.70      410.40     17.81 o
   6  -3   5      157.54      152.76      5.91 o
   7  -3   5       42.31       40.23      3.84 o
   8  -3   5      296.95      243.46      9.27 o
   9  -3   5       41.01       55.63      5.12 o
  10  -3   5      255.66      241.76     14.02 o
  11  -3   5       47.18       48.77      6.56 o
  12  -3   5       12.79       23.25      8.56 o
 -13  -2   5       97.90      112.33     14.06 o
 -12  -2   5       51.22       62.56      7.24 o
 -11  -2   5      144.48      170.17      9.60 o
 -10  -2   5        5.60        7.92      3.52 o
  -9  -2   5      252.59      268.07      8.57 o
  -8  -2   5     1417.53     1472.52     33.45 o
  -7  -2   5      172.14      194.97      6.41 o
  -6  -2   5     2943.71     3387.83     60.20 o
  -5  -2   5      357.19      399.56     10.88 o
  -4  -2   5      942.19     1051.74     23.20 o
  -3  -2   5       50.50       38.23      7.33 o
  -1  -2   5      647.84      661.26     21.73 o
   0  -2   5     2682.07     2715.20     61.69 o
   1  -2   5        2.64        5.76      2.62 o
   2  -2   5      397.87      371.86     11.69 o
   3  -2   5     4786.17     4922.05     75.47 o
   4  -2   5      182.43      192.57      5.89 o
   5  -2   5      197.01      184.59      5.07 o
   6  -2   5     2001.40     2130.04     40.06 o
   7  -2   5        6.67        9.54      3.07 o
   8  -2   5       12.62       10.74      3.93 o
   9  -2   5        8.12        3.22      3.51 o
  10  -2   5       18.12       16.09      5.22 o
  11  -2   5        0.69        7.73      5.16 o
  12  -2   5        8.74       -5.12      5.12 o
 -13  -1   5        7.78       17.08      6.22 o
 -12  -1   5        9.62       16.27      6.00 o
 -11  -1   5       38.93       54.00      6.97 o
 -10  -1   5      174.06      166.15     12.94 o
  -9  -1   5        6.08       11.75      3.45 o
  -8  -1   5       30.94       30.28      3.94 o
  -7  -1   5      362.02      381.64     10.60 o
  -6  -1   5       61.68       71.39      4.42 o
  -5  -1   5      294.72      329.02      8.36 o
  -4  -1   5     1503.80     1638.93     29.94 o
  -3  -1   5       63.34       21.99      4.71 o
  -2  -1   5     8144.52     8262.30    125.98 o
   0  -1   5        7.31        7.85      3.14 o
   1  -1   5      229.88      241.15      5.10 o
   2  -1   5       98.31       99.37      3.06 o
   3  -1   5      531.99      511.04     12.45 o
   4  -1   5      159.00      161.94      5.52 o
   5  -1   5        3.27        3.99      2.08 o
   6  -1   5       26.76       24.21      3.52 o
   7  -1   5       42.51       42.06      6.45 o
   8  -1   5       58.32       65.51      5.29 o
   9  -1   5        0.25       -2.38      3.91 o
  10  -1   5        3.82        1.17      6.32 o
  11  -1   5      386.13      369.91     17.38 o
  12  -1   5       23.93       26.46      6.49 o
 -13   0   5       16.25       27.78      7.22 o
 -12   0   5       31.81       41.69      7.16 o
 -11   0   5        0.46       -4.09      4.59 o
 -10   0   5      145.89      127.33      9.00 o
  -9   0   5      166.93      168.97      7.85 o
  -8   0   5      369.20      384.31      9.97 o
  -7   0   5      135.18      148.27      7.98 o
  -6   0   5      733.61      756.92     14.01 o
  -5   0   5      423.80      410.05     13.87 o
  -4   0   5       50.36       47.18      3.82 o
  -3   0   5       11.80        7.98      2.50 o
  -2   0   5       24.24       34.24      2.91 o
  -1   0   5     3834.62     3667.50     86.79 o
   0   0   5     2613.81     2583.78     61.66 o
   1   0   5     1677.08     1715.54     33.90 o
   2   0   5     3498.27     3623.74     70.24 o
   3   0   5        1.18        3.73      1.58 o
   4   0   5      260.78      258.59      6.45 o
   5   0   5      485.78      482.27     10.23 o
   6   0   5       18.97       19.25      2.75 o
   7   0   5       91.83      114.26      5.52 o
   8   0   5       52.19       52.24      5.99 o
   9   0   5      171.17      165.69      9.19 o
  10   0   5      123.58      118.22      8.98 o
  11   0   5        4.10        4.36      5.14 o
  12   0   5      113.72      103.52      9.41 o
 -13   1   5       59.88       74.93      8.77 o
 -12   1   5       58.17       47.88      7.60 o
 -11   1   5      128.37      146.89     10.01 o
 -10   1   5        8.11        0.98      4.28 o
  -9   1   5       28.09       16.46      4.79 o
  -8   1   5      877.11      872.47     24.19 o
  -7   1   5      245.64      239.51      6.52 o
  -6   1   5      355.59      196.94     14.14 o
  -5   1   5      596.26      603.24     10.72 o
  -4   1   5       40.87       50.04      2.66 o
  -3   1   5      200.15      178.70      5.65 o
  -2   1   5     1838.66     1792.82     37.59 o
  -1   1   5      656.34      624.60     14.19 o
   0   1   5        0.00       -2.01      2.01 o
   1   1   5      134.72      123.17      5.54 o
   2   1   5      149.47      154.83      4.82 o
   3   1   5      320.98      320.23      6.97 o
   4   1   5      246.40      250.71      5.77 o
   5   1   5        6.86        7.63      2.06 o
   6   1   5      143.36      135.17      5.46 o
   7   1   5      474.53      484.63     11.42 o
   8   1   5      198.92      187.41     10.96 o
   9   1   5      939.95      889.42     24.81 o
  10   1   5      216.98      193.40     15.15 o
  11   1   5        7.36       10.00      5.42 o
  12   1   5       97.12       78.73     12.88 o
 -13   2   5        0.00        4.81      5.94 o
 -12   2   5       30.35       25.25      6.50 o
 -11   2   5       39.71       24.17      6.08 o
 -10   2   5        9.37        0.88      4.63 o
  -9   2   5        1.78       -2.28      3.82 o
  -8   2   5       26.45       27.91      3.54 o
  -7   2   5       14.10       21.97      3.93 o
  -6   2   5       84.11       79.17      3.88 o
  -5   2   5       21.55       25.11      2.28 o
  -4   2   5      252.57      267.57      6.39 o
  -3   2   5      859.78      891.98     19.19 o
  -2   2   5        8.96        9.38      2.00 o
  -1   2   5       68.35       66.00      3.52 o
   0   2   5     2083.75     2004.14     39.89 o
   1   2   5        9.03        5.24      2.59 o
   2   2   5       11.04        6.97      2.31 o
   3   2   5      187.54      217.17      9.44 o
   4   2   5      837.86      927.10     18.89 o
   5   2   5       19.65       23.81      3.59 o
   6   2   5      174.83      192.52      7.46 o
   7   2   5       22.06       19.05      4.09 o
   8   2   5       19.80       18.81      3.63 o
   9   2   5      586.33      619.33     16.21 o
  10   2   5      125.38      126.25      9.31 o
  11   2   5       45.19       42.29      8.24 o
  12   2   5      158.16      156.11     11.16 o
 -13   3   5       20.46       33.29      7.22 o
 -12   3   5        0.20        1.18      5.56 o
 -11   3   5       11.17        3.00      5.12 o
 -10   3   5      354.01      337.57     20.06 o
  -9   3   5      649.75      633.90     18.98 o
  -8   3   5      214.62      209.75      6.93 o
  -7   3   5       55.11       65.95      5.56 o
  -6   3   5      317.80      349.76      9.06 o
  -5   3   5      239.20      264.98      6.50 o
  -4   3   5     3239.26     3444.51     54.10 o
  -3   3   5     1148.74     1116.80     20.64 o
  -2   3   5      324.68      313.42     10.47 o
  -1   3   5     1920.02     1987.55     50.55 o
   0   3   5        5.13        1.08      3.86 o
   2   3   5     2337.26     2497.14     44.56 o
   3   3   5      872.08      846.26     17.11 o
   4   3   5       22.64       27.32      2.73 o
   5   3   5       17.72       23.74      2.85 o
   6   3   5       35.54       47.78      3.84 o
   7   3   5        1.47        3.53      2.87 o
   8   3   5     1083.69     1074.51     21.15 o
   9   3   5        0.03        0.89      3.40 o
  10   3   5       49.48       44.30      6.46 o
  11   3   5      121.44      130.33     10.47 o
  12   3   5        1.05        6.08      5.69 o
 -12   4   5        4.08        4.48      5.56 o
 -11   4   5        0.45       -6.76      6.76 o
 -10   4   5      164.16      162.47      9.60 o
  -9   4   5      333.12      364.87      9.85 o
  -8   4   5     1225.67     1185.94     29.64 o
  -7   4   5     1041.05     1060.18     22.29 o
  -6   4   5       71.43       79.44      4.01 o
  -5   4   5      779.51      818.81     14.90 o
  -4   4   5     2521.80     2811.48     44.63 o
  -3   4   5        1.14       10.01      1.61 o
  -2   4   5     2899.19     3002.28     59.13 o
  -1   4   5       34.22       34.46      3.19 o
   0   4   5      237.01      198.73      6.69 o
   1   4   5        6.58        1.52      3.22 o
   2   4   5     4265.40     4422.50    106.48 o
   3   4   5      237.31      233.00      6.49 o
   4   4   5       22.38       21.48      2.08 o
   5   4   5       47.18       54.31      3.59 o
   6   4   5       12.04       13.73      3.00 o
   7   4   5      583.27      571.25     14.14 o
   8   4   5      265.77      265.02      8.38 o
   9   4   5       49.76       60.67      5.12 o
  10   4   5      101.84      102.50      7.01 o
  11   4   5       27.37       39.29     13.10 o
  12   4   5       57.51       62.33     15.72 o
 -12   5   5      435.55      361.76     19.35 o
 -11   5   5        1.67        8.52      6.92 o
 -10   5   5       52.17       42.52      5.58 o
  -9   5   5       47.08       48.75      4.42 o
  -8   5   5      312.60      304.78     12.01 o
  -7   5   5      137.37      138.56      6.00 o
  -6   5   5      155.90      163.62      5.78 o
  -5   5   5      588.47      578.85     12.83 o
  -4   5   5       27.45       36.74      3.04 o
  -3   5   5      788.79      872.38     17.18 o
  -2   5   5      202.07      227.61      7.15 o
  -1   5   5      485.18      505.94     12.47 o
   0   5   5        7.61        2.10      2.76 o
   1   5   5      815.68      860.01     19.69 o
   2   5   5      318.26      366.89     10.64 o
   3   5   5      160.30      152.42      7.96 o
   4   5   5      283.41      307.97     10.64 o
   5   5   5        0.43       -2.15      3.02 o
   6   5   5      110.09      115.54      6.64 o
   7   5   5      496.58      506.68     16.63 o
   8   5   5       36.38       32.04      6.11 o
   9   5   5       32.09       39.10      6.96 o
  10   5   5        7.28        6.18      8.12 o
  11   5   5        1.56        4.45      7.41 o
 -12   6   5       77.46       66.79     11.78 o
 -11   6   5        0.01        1.39      6.47 o
 -10   6   5      110.69       90.96      7.18 o
  -9   6   5       42.08       34.97      5.64 o
  -8   6   5       16.71       17.21      4.55 o
  -7   6   5      200.60      188.02      8.72 o
  -6   6   5     1536.77     1527.46     34.93 o
  -5   6   5      302.06      306.49     10.30 o
  -4   6   5       93.36       78.12      4.36 o
  -3   6   5      266.94      277.42      7.41 o
  -2   6   5      184.05      167.76      6.73 o
  -1   6   5      357.18      337.40     11.78 o
   0   6   5      234.94      308.50     17.81 o
   1   6   5      204.12      209.68      9.44 o
   2   6   5      410.13      383.77     11.28 o
   3   6   5      117.51      118.37     11.52 o
   4   6   5        7.13        1.04      5.24 o
   5   6   5       95.52       89.11      9.02 o
   6   6   5      398.57      385.14     32.48 o
   7   6   5      217.92      225.62     15.29 o
   8   6   5       96.64       95.23     11.04 o
   9   6   5       11.32        4.82     12.83 o
  10   6   5        3.81        0.05      5.61 o
  11   6   5      109.96      123.03     20.17 o
 -11   7   5       10.22       22.11      8.12 o
 -10   7   5       34.64       36.62      6.65 o
  -9   7   5       62.64       70.05      9.56 o
  -8   7   5      210.86      221.88     13.66 o
  -7   7   5        7.77        4.14      5.24 o
  -6   7   5      120.67      133.34     10.20 o
  -5   7   5       40.61       42.88      6.16 o
  -4   7   5       35.09       42.03      7.93 o
  -3   7   5       64.26       67.22      8.85 o
  -2   7   5      853.09      874.70     35.61 o
  -1   7   5       30.47       39.81      7.85 o
   0   7   5        8.70        8.38      6.29 o
   1   7   5       39.33       25.14      8.38 o
   2   7   5     1224.48     1189.49     50.28 o
   3   7   5      259.82      231.96     14.14 o
   4   7   5       93.66      109.46      9.44 o
   5   7   5        0.16        0.37      4.77 o
   6   7   5      107.42      101.25     10.29 o
   7   7   5       27.21       32.10      7.67 o
   8   7   5       32.68       29.15      9.43 o
   9   7   5       30.77       20.88     15.46 o
  10   7   5       29.46       17.46     12.57 o
  11   7   5        2.62        8.38     12.05 o
 -11   8   5       12.48       10.69      6.08 o
 -10   8   5        4.35        9.30      5.30 o
  -9   8   5       30.70        9.17      6.30 o
  -8   8   5        9.41       10.49      6.10 o
  -7   8   5        4.68       -1.57      4.82 o
  -6   8   5       22.56       26.77      6.26 o
  -5   8   5       29.35       22.89      5.66 o
  -4   8   5       44.35       34.26      5.66 o
  -3   8   5        5.27       -1.31      3.70 o
  -2   8   5      283.10      285.46     17.28 o
  -1   8   5       48.26       38.76      8.91 o
   0   8   5       12.96        9.95      7.33 o
   1   8   5       28.72       46.62     10.47 o
   2   8   5      715.71      661.19     21.38 o
   3   8   5      401.72      426.81     16.85 o
   4   8   5      649.82      643.50     22.37 o
   5   8   5       22.56       20.21      6.26 o
   6   8   5      203.50      230.65     14.60 o
   7   8   5       16.55       18.20      7.22 o
   8   8   5      296.13      285.67     17.61 o
   9   8   5       71.57       71.41     10.94 o
  10   8   5       88.06       84.00     12.22 o
 -10   9   5       73.10       72.97     10.81 o
  -9   9   5        1.38       -5.73      5.73 o
  -8   9   5       46.19       45.36     11.78 o
  -7   9   5       20.53       18.36      6.26 o
  -6   9   5        5.10        8.17     11.00 o
  -5   9   5      872.35      868.41     36.14 o
  -4   9   5       71.50       75.42     10.47 o
  -3   9   5       24.91       28.10      5.36 o
  -2   9   5      767.42      743.35     22.35 o
  -1   9   5      265.86      251.38     26.45 o
   0   9   5       18.17       18.76      6.55 o
   1   9   5       13.16       19.46      5.02 o
   2   9   5      149.01      156.70     10.37 o
   3   9   5      441.88      409.89     16.74 o
   4   9   5       14.17       16.01      6.29 o
   5   9   5      417.91      389.05     17.60 o
   6   9   5       14.59        8.04      6.41 o
   7   9   5        0.16       -1.28      6.55 o
   8   9   5       87.63       78.60     14.14 o
   9   9   5        8.90       27.31     10.74 o
  -9  10   5        5.22        6.00      7.16 o
  -8  10   5        2.52        7.85      6.26 o
  -7  10   5        1.83       -7.33      7.33 o
  -6  10   5       52.40       61.80     11.00 o
  -5  10   5      516.01      567.25     27.76 o
  -4  10   5      125.90      152.42     14.66 o
  -3  10   5      821.96      733.28     31.42 o
  -2  10   5       21.14       18.04      5.76 o
  -1  10   5      767.24      730.92     22.82 o
   0  10   5       78.93       73.45     10.74 o
   1  10   5      523.82      490.80     17.87 o
   2  10   5       13.27       11.95      5.23 o
   3  10   5       21.72       32.23      6.50 o
   4  10   5       78.70       89.41      9.94 o
   5  10   5       29.67       43.35     10.47 o
   6  10   5       82.77       76.27     18.07 o
   7  10   5       32.07       43.53      9.44 o
   8  10   5        5.93       17.63      8.18 o
   9  10   5        0.24        1.72      8.05 o
  -8  11   5       62.87       64.42     13.10 o
  -7  11   5        0.01       -4.19      7.33 o
  -6  11   5       74.39       70.71     12.05 o
  -5  11   5      165.90      185.94     15.72 o
  -4  11   5       67.51       80.66     11.52 o
  -3  11   5       24.62       28.28      7.85 o
  -2  11   5        4.69       -1.57      5.24 o
  -1  11   5        3.92        2.88     12.31 o
   0  11   5        1.02       -0.39      4.40 o
   1  11   5       43.52       41.02     12.05 o
   2  11   5        1.72        1.12      5.14 o
   3  11   5      103.14       88.76     13.62 o
   4  11   5        3.39        5.76      6.03 o
   5  11   5      214.13      189.39     14.72 o
   6  11   5       33.67       28.31      8.91 o
   7  11   5        6.63        0.54     10.21 o
   8  11   5        9.61       18.68      8.42 o
  -7  12   5       23.76       29.86     11.00 o
  -6  12   5       27.76       26.71      9.95 o
  -5  12   5       24.61       28.28      9.43 o
  -4  12   5        0.63       11.00      7.33 o
  -3  12   5        4.60       -1.04      6.29 o
  -2  12   5       25.52       27.76      7.85 o
  -1  12   5        0.10        0.52      5.02 o
   0  12   5     1140.65     1020.28     31.01 o
   1  12   5       29.63       33.27      6.97 o
   2  12   5       12.89       13.58      6.01 o
   3  12   5        1.49        6.46     11.52 o
   4  12   5       74.70       81.25     19.64 o
   5  12   5       20.35       26.81     11.00 o
   6  12   5       62.14       67.50     10.81 o
  -6  13   5       14.92       11.00      9.43 o
  -5  13   5        0.66       11.52      7.85 o
  -4  13   5       30.90       38.76      9.95 o
  -3  13   5       84.11       92.18     12.57 o
  -2  13   5       16.32       18.86      7.85 o
  -1  13   5        1.02        2.62      6.29 o
   0  13   5        3.01        5.46      7.59 o
   1  13   5       11.38       16.40      6.77 o
   2  13   5       23.50       19.49      7.04 o
   3  13   5        0.18        3.65      7.59 o
   4  13   5       11.11       16.79      8.65 o
   5  13   5      139.57      176.44     15.08 o
  -3  14   5      125.66      146.65     15.72 o
  -2  14   5       34.63       28.80      9.43 o
  -1  14   5        5.68       11.00      8.38 o
   0  14   5       49.58       65.47     11.52 o
   1  14   5       29.99       22.44      7.43 o
   2  14   5        3.22       10.00      6.66 o
   3  14   5      111.23       94.73     11.53 o
  -4 -14   6        1.15       -2.29      5.08 o
  -3 -14   6      247.78      274.36     12.14 o
  -2 -14   6       66.58       83.50     12.57 o
   2 -14   6        2.79       -4.19      4.71 o
   3 -14   6       68.93       71.23      8.91 o
  -6 -13   6       25.48       16.81      6.65 o
  -5 -13   6        5.31        9.59      5.96 o
  -4 -13   6       58.14       61.01      7.32 o
  -3 -13   6       84.19       77.70      7.45 o
  -2 -13   6        3.35       -2.70      7.01 o
  -1 -13   6      113.61      115.47     12.95 o
   2 -13   6        7.49       11.52      5.24 o
   3 -13   6       12.03       12.57      6.29 o
   4 -13   6      125.47      150.32     11.52 o
   5 -13   6        5.71        9.43      4.47 o
  -7 -12   6       55.21       53.46      9.25 o
  -6 -12   6       33.74       54.41     10.85 o
  -5 -12   6       83.45       85.51      9.60 o
  -4 -12   6      125.23      151.48     10.47 o
  -3 -12   6        1.29        2.74      4.10 o
  -2 -12   6      236.18      205.34     16.66 o
  -1 -12   6       25.29       10.34      6.84 o
   0 -12   6       81.92       94.80     15.72 o
   1 -12   6       93.57       59.71     13.62 o
   2 -12   6       66.35       56.42      9.95 o
   3 -12   6       55.16       51.29      6.56 o
   4 -12   6        3.51        9.75      7.33 o
   5 -12   6        0.26       -3.34      3.74 o
   6 -12   6        3.09        7.45      5.79 o
   7 -12   6        6.23       -2.45      5.93 o
  -8 -11   6       46.70       44.51      8.17 o
  -7 -11   6       55.77       63.28     15.33 o
  -6 -11   6        6.72        1.03      5.38 o
  -5 -11   6        8.77        4.92      8.07 o
  -4 -11   6        7.70        9.93      5.31 o
  -3 -11   6       18.06       16.39      4.30 o
  -2 -11   6      294.23      235.41     14.63 o
  -1 -11   6       35.25       49.33      8.99 o
   0 -11   6        0.78       -1.76      4.00 o
   1 -11   6       37.27       27.76      9.95 o
   2 -11   6       41.57       53.81      6.29 o
   3 -11   6       42.46       41.93     11.00 o
   4 -11   6       90.55       78.00     11.52 o
   5 -11   6       76.03       79.52      7.26 o
   6 -11   6       43.59       31.51      7.28 o
   7 -11   6       26.56       19.06      7.06 o
   8 -11   6        2.76        5.46      6.58 o
  -9 -10   6       55.02       66.42      9.65 o
  -8 -10   6       60.35       54.32      8.25 o
  -7 -10   6       13.74       11.16      5.33 o
  -6 -10   6      132.86      126.00      9.91 o
  -5 -10   6       68.49       68.54      7.46 o
  -4 -10   6      101.73      114.84      7.18 o
  -3 -10   6      175.60      180.94      7.64 o
  -2 -10   6      360.37      355.25     13.89 o
  -1 -10   6        3.39       -1.33      4.01 o
   0 -10   6      769.64      730.31     20.96 o
   1 -10   6        0.10       -1.22      3.82 o
   2 -10   6        2.10       -1.57      5.50 o
   3 -10   6      113.49      128.74      8.39 o
   4 -10   6       59.56       68.93      7.39 o
   5 -10   6       21.72       26.85      4.64 o
   6 -10   6        6.78       13.56      5.79 o
   7 -10   6       15.25       20.37      7.07 o
   8 -10   6        1.09       -2.19      7.59 o
   9 -10   6        5.24        2.94      6.74 o
 -10  -9   6       53.85       87.79     10.75 o
  -9  -9   6       31.79       37.44      8.13 o
  -8  -9   6        1.21       -1.52      7.42 o
  -7  -9   6       13.52        8.52      5.24 o
  -6  -9   6       20.88       26.46      6.61 o
  -5  -9   6       63.83       71.68      9.15 o
  -4  -9   6      982.81      904.79     20.33 o
  -3  -9   6      105.66      101.13      5.80 o
  -2  -9   6     1046.77      995.69     32.23 o
  -1  -9   6      206.22      168.00      9.69 o
   0  -9   6        9.59        9.37      4.00 o
   1  -9   6      343.19      328.51     12.16 o
   2  -9   6       41.33       31.56     12.05 o
   3  -9   6      148.20      142.42      8.52 o
   4  -9   6      329.68      321.56     13.64 o
   5  -9   6      135.33      140.18      7.54 o
   6  -9   6      164.89      149.51     10.91 o
   7  -9   6       23.88       24.84      6.87 o
   8  -9   6       23.13       25.37     15.19 o
   9  -9   6       76.50       76.15     10.71 o
  10  -9   6       71.05       70.84     15.98 o
 -11  -8   6       10.08        3.23      6.34 o
 -10  -8   6       98.15       99.04      9.40 o
  -9  -8   6        5.28        5.16      6.06 o
  -8  -8   6        3.82       -0.80      5.47 o
  -7  -8   6        0.30        5.49      5.74 o
  -6  -8   6       92.64       85.56     10.21 o
  -5  -8   6      587.11      577.85     35.88 o
  -4  -8   6       69.58       79.79      6.19 o
  -3  -8   6       15.45       28.16      4.42 o
  -2  -8   6        1.28       -3.77      3.77 o
  -1  -8   6      125.44      123.62     10.37 o
   0  -8   6       37.02       47.31      7.07 o
   1  -8   6      158.16      144.63     10.06 o
   2  -8   6      376.98      393.97      8.23 o
   3  -8   6      443.86      431.47     15.98 o
   4  -8   6        9.47        6.44      4.04 o
   5  -8   6       40.71       33.51      4.57 o
   6  -8   6       26.86       28.02      6.26 o
   7  -8   6      203.52      201.59     21.99 o
   8  -8   6      140.73      146.08     12.85 o
   9  -8   6       38.79       40.35      8.91 o
  10  -8   6        9.85        9.13      7.54 o
 -11  -7   6       87.90       70.57      8.72 o
 -10  -7   6      101.14      122.05      9.83 o
  -9  -7   6       15.91       19.03      5.62 o
  -8  -7   6      153.45      165.31     11.81 o
  -7  -7   6      176.55      156.70     12.57 o
  -6  -7   6     1026.22     1002.86     30.69 o
  -5  -7   6       36.23       33.27      5.90 o
  -4  -7   6      311.57      318.43     10.75 o
  -3  -7   6      472.22      419.97      9.53 o
  -2  -7   6      341.04      346.71     14.99 o
  -1  -7   6       37.95       35.16      5.56 o
   0  -7   6        0.23       -1.30      3.13 o
   1  -7   6        5.14        0.52      4.71 o
   2  -7   6       42.58       61.24      3.93 o
   3  -7   6      189.37      185.25      8.96 o
   4  -7   6        0.16       -0.07      2.68 o
   5  -7   6      214.67      205.09     11.09 o
   6  -7   6       61.42       57.53      7.75 o
   7  -7   6       88.42       85.97      9.40 o
   8  -7   6      224.16      218.28     14.04 o
   9  -7   6        0.81       -8.65      8.65 o
  10  -7   6       26.95       14.88      7.75 o
  11  -7   6       74.44       73.83     11.62 o
 -12  -6   6      215.05      216.39     17.39 o
 -11  -6   6        1.96       -2.61      5.42 o
 -10  -6   6      151.52      205.85     12.04 o
  -9  -6   6      228.68      233.59     11.48 o
  -8  -6   6      427.15      408.24     28.80 o
  -7  -6   6      684.59      694.99     24.52 o
  -6  -6   6     1224.82     1208.29     35.05 o
  -4  -6   6       63.24       58.14      6.81 o
  -3  -6   6       15.27       14.25      2.12 o
  -2  -6   6      205.99      229.41     13.36 o
  -1  -6   6      219.65      227.55     10.92 o
   0  -6   6      312.01      339.47     17.81 o
   1  -6   6       28.69       50.59      6.03 o
   2  -6   6      479.78      504.36     11.88 o
   3  -6   6      960.70      940.48     17.81 o
   4  -6   6      419.36      417.45     26.71 o
   5  -6   6        6.27       15.12      4.75 o
   6  -6   6       31.72       48.95      7.06 o
   7  -6   6        6.38       -0.83      5.02 o
   8  -6   6       15.28       13.86      6.41 o
   9  -6   6        4.53        0.54      6.81 o
  10  -6   6       39.96       26.96      8.28 o
  11  -6   6       12.74       13.43      8.05 o
 -12  -5   6        8.01        3.35      5.99 o
 -11  -5   6        6.87        6.68      5.50 o
 -10  -5   6       87.79       89.59     10.20 o
  -9  -5   6       12.46        5.62      5.39 o
  -8  -5   6      149.20      130.15     21.47 o
  -7  -5   6       51.26       47.14      7.53 o
  -6  -5   6       54.85       59.27      7.26 o
  -5  -5   6      107.32       95.85     13.10 o
  -4  -5   6       36.52       23.57      5.76 o
  -3  -5   6        0.04       -0.70      1.69 o
  -2  -5   6     2877.56     3161.13     62.15 o
  -1  -5   6      626.39      584.15     19.42 o
   0  -5   6        0.43        3.40      2.96 o
   1  -5   6      787.56      790.86     16.27 o
   2  -5   6      230.63      234.82      5.24 o
   3  -5   6       66.13       87.41      5.99 o
   4  -5   6      149.44      142.47     16.24 o
   5  -5   6       43.99       36.67      6.81 o
   6  -5   6      436.95      450.65     19.90 o
   7  -5   6      165.14      157.63     12.11 o
   8  -5   6       22.42       21.99      6.29 o
   9  -5   6      133.89      116.36     11.62 o
  10  -5   6        6.10        7.14      6.92 o
  11  -5   6        1.46       -3.99      6.78 o
 -12  -4   6       24.51       20.51      8.86 o
 -11  -4   6       67.89       82.48      7.41 o
 -10  -4   6       32.81       25.95      5.67 o
  -9  -4   6       55.00       50.72      7.52 o
  -8  -4   6       19.33       25.28     11.00 o
  -7  -4   6       90.12       94.54     13.10 o
  -6  -4   6       37.40       41.19      6.03 o
  -5  -4   6        0.15        4.23      2.85 o
  -4  -4   6       18.62       20.43      6.81 o
  -3  -4   6      363.65      331.50     14.40 o
  -2  -4   6      119.53      140.68      3.53 o
  -1  -4   6      563.25      503.41     16.61 o
   0  -4   6       92.31       65.99      8.91 o
   1  -4   6      216.08      211.86      5.59 o
   2  -4   6     1060.25     1187.69     24.87 o
   3  -4   6     7045.02     7735.07    186.93 o
   4  -4   6      250.12      262.57      9.44 o
   5  -4   6       57.09       62.27      5.29 o
   6  -4   6       17.98       28.11      7.33 o
   7  -4   6      728.63      718.46     19.51 o
   8  -4   6       23.24       14.91      4.62 o
   9  -4   6       13.33       13.40      5.12 o
  10  -4   6      154.83      152.14     10.16 o
  11  -4   6      109.49       92.10     11.45 o
  12  -4   6       31.47       29.26      9.40 o
 -13  -3   6       31.11       31.34     10.14 o
 -12  -3   6       73.13       85.84     12.74 o
 -11  -3   6        6.45        5.15      5.03 o
 -10  -3   6      414.43      429.27     14.25 o
  -9  -3   6      151.04      163.58      9.29 o
  -8  -3   6       19.25       25.49      4.73 o
  -7  -3   6        1.61       -1.31      3.56 o
  -6  -3   6       66.30       71.83      8.38 o
  -5  -3   6      453.66      509.24     14.05 o
  -4  -3   6    12132.44    12983.09    247.97 o
  -3  -3   6       30.37       21.99      5.24 o
  -2  -3   6      106.94      148.78      6.39 o
   0  -3   6        2.13       -0.94      1.74 o
   1  -3   6      287.12      299.40     11.78 o
   2  -3   6      134.67      177.03      8.91 o
   3  -3   6       20.91       24.13      2.27 o
   4  -3   6      817.84      900.40     17.44 o
   5  -3   6      134.48      137.46      4.94 o
   6  -3   6       68.07       70.31      4.03 o
   7  -3   6       20.04       25.07      4.61 o
   8  -3   6       31.81       46.62      4.48 o
   9  -3   6      165.22      151.79      7.31 o
  10  -3   6       25.72       22.03      5.01 o
  11  -3   6       13.30       12.88      4.95 o
  12  -3   6        5.37        9.95      7.78 o
 -13  -2   6       24.71       34.62     10.14 o
 -12  -2   6       66.59       64.82     10.94 o
 -11  -2   6        2.54        0.30      4.63 o
 -10  -2   6       91.24       87.24      8.72 o
  -9  -2   6      258.89      266.38      8.40 o
  -8  -2   6       70.92       66.36      7.68 o
  -7  -2   6       34.44       44.58      3.95 o
  -6  -2   6      189.75      229.97      7.09 o
  -5  -2   6     2473.12     2577.29     44.08 o
  -4  -2   6      124.79      116.69      5.62 o
  -3  -2   6     7908.72     7903.46    151.56 o
  -1  -2   6      673.40      715.99     27.76 o
   0  -2   6      130.82      122.56      7.85 o
   1  -2   6     1555.11     1599.46     41.09 o
   2  -2   6      495.49      505.08     12.15 o
   3  -2   6      794.65      849.82     14.47 o
   4  -2   6       39.56       44.73      6.15 o
   5  -2   6      296.47      306.21      7.05 o
   6  -2   6      787.57      712.46     16.10 o
   7  -2   6       18.33       25.65      4.76 o
   8  -2   6       60.40       43.53      4.70 o
   9  -2   6        2.62        6.53      3.72 o
  10  -2   6      100.32       99.51      8.11 o
  11  -2   6       64.73       69.92      7.73 o
  12  -2   6        3.27        9.89      5.71 o
 -13  -1   6       38.11       45.68      7.34 o
 -12  -1   6       30.56       23.60      6.23 o
 -11  -1   6        1.99        7.94      5.27 o
 -10  -1   6       37.67       38.94      5.33 o
  -9  -1   6      379.98      427.47     16.61 o
  -8  -1   6      366.18      359.97      9.66 o
  -7  -1   6     1074.37     1147.02     23.51 o
  -6  -1   6       57.80       69.98      4.23 o
  -5  -1   6       60.02       69.44      3.79 o
  -4  -1   6    14321.94    15249.59    256.36 o
  -3  -1   6        3.61        0.00      1.25 o
  -2  -1   6       44.95       50.07      2.16 o
   0  -1   6        2.98        0.52      3.14 o
   1  -1   6      640.26      636.77     10.93 o
   2  -1   6     1337.99     1351.46     28.93 o
   3  -1   6        0.01       -1.31      1.54 o
   4  -1   6       10.03       10.15      1.91 o
   5  -1   6      484.37      442.18      9.38 o
   6  -1   6       46.89       53.20      5.62 o
   7  -1   6      188.17      188.59      9.00 o
   8  -1   6       24.18       18.21      3.87 o
   9  -1   6       88.89       91.09      7.65 o
  10  -1   6      242.62      239.78     11.28 o
  11  -1   6        0.24        0.69      5.03 o
  12  -1   6       21.10       13.64      7.53 o
 -13   0   6        2.55       -1.92      6.83 o
 -12   0   6        1.45        3.51      5.73 o
 -11   0   6        4.54       -3.52      4.62 o
 -10   0   6        3.79        4.71      4.72 o
  -9   0   6       48.62       46.76      5.18 o
  -8   0   6      477.08      453.09     13.51 o
  -7   0   6       26.77       29.81      4.63 o
  -6   0   6      406.06      422.91      9.19 o
  -5   0   6      110.61      104.24      4.74 o
  -4   0   6     1974.20     2056.44     53.19 o
  -3   0   6       55.99       54.63      3.72 o
  -2   0   6     4091.23     4026.53     78.03 o
  -1   0   6      140.47      147.34     11.78 o
   0   0   6       53.78       45.95      4.07 o
   1   0   6       35.20       43.36      3.00 o
   2   0   6     1180.45     1077.98     19.86 o
   3   0   6       41.61       33.35      2.47 o
   4   0   6     1060.95     1101.85     21.86 o
   5   0   6        2.73       -0.94      1.85 o
   6   0   6      676.92      683.22     15.08 o
   7   0   6      659.66      655.55     13.77 o
   8   0   6      494.07      460.07     30.07 o
   9   0   6      630.99      610.24     36.16 o
  10   0   6      115.25       93.85      8.15 o
  11   0   6      186.56      161.53     10.43 o
  12   0   6       69.60       62.63      8.16 o
 -13   1   6       84.17       94.23      9.59 o
 -12   1   6        6.73        1.55      5.30 o
 -11   1   6       95.64       96.01      8.98 o
 -10   1   6        4.14       -1.90      4.28 o
  -9   1   6      376.48      374.32     13.37 o
  -8   1   6        8.59        7.85      3.11 o
  -7   1   6      295.54      338.39      9.69 o
  -6   1   6      304.86      306.47      7.89 o
  -5   1   6      898.66      900.20     16.30 o
  -4   1   6        7.31        5.73      1.75 o
  -3   1   6      948.32      914.12     15.40 o
  -2   1   6       89.85       93.55      3.54 o
  -1   1   6       51.79       64.13      3.52 o
   0   1   6        4.31        3.42      3.14 o
   1   1   6      243.81      251.27      5.52 o
   2   1   6      115.64      138.14      5.14 o
   3   1   6      347.17      330.31      9.46 o
   4   1   6      438.79      385.66      7.70 o
   5   1   6       60.96       71.83      6.05 o
   6   1   6      985.93      941.38     18.08 o
   7   1   6       25.96       24.50      3.53 o
   8   1   6       45.17       36.36      6.20 o
   9   1   6      239.53      243.59     10.99 o
  10   1   6      132.31      125.76      9.28 o
  11   1   6       21.07       25.44      6.34 o
  12   1   6       19.67       11.69      6.13 o
 -13   2   6        0.76       -4.71      5.42 o
 -12   2   6       92.00       69.74      8.23 o
 -11   2   6      105.37      116.60      9.23 o
 -10   2   6      130.85      105.31     10.88 o
  -9   2   6      314.94      305.06     12.07 o
  -8   2   6      200.53      188.86      6.53 o
  -7   2   6      103.19      109.32      5.10 o
  -6   2   6      119.83      127.12      4.86 o
  -5   2   6      405.13      418.08      8.28 o
  -4   2   6      250.43      277.57      6.58 o
  -3   2   6       21.31       23.67      2.33 o
  -2   2   6       38.37       31.06      2.73 o
  -1   2   6      341.77      320.82     11.42 o
   0   2   6      129.29      110.72      4.59 o
   1   2   6      801.34      791.50     21.70 o
   2   2   6     1921.13     1804.74     37.12 o
   3   2   6     1007.64     1108.61     31.26 o
   4   2   6       27.82       28.63      2.88 o
   5   2   6     1090.62     1123.46     19.99 o
   6   2   6      304.96      319.00      9.93 o
   7   2   6      130.65      144.71      8.16 o
   8   2   6       88.35       85.47      6.20 o
   9   2   6      246.45      261.80     11.95 o
  10   2   6      387.09      362.48     16.66 o
  11   2   6      356.94      363.85     14.61 o
  12   2   6       33.64       31.34      7.03 o
 -12   3   6      182.97      162.90     11.21 o
 -11   3   6       28.79       29.14      6.87 o
 -10   3   6        4.21        4.71      4.79 o
  -9   3   6      215.35      214.51     13.03 o
  -8   3   6       61.70       60.09      4.40 o
  -7   3   6      140.08      142.39      6.16 o
  -6   3   6       19.72       20.99      3.13 o
  -5   3   6      194.05      206.03      6.33 o
  -4   3   6      772.09      859.08     15.37 o
  -3   3   6     1650.28     1651.18     29.76 o
  -2   3   6     2854.76     3057.00     63.22 o
  -1   3   6       98.20      134.87      7.59 o
   0   3   6        2.53        2.75      2.12 o
   1   3   6       18.24       15.56      2.80 o
   2   3   6     6168.48     6626.75    102.29 o
   3   3   6      100.76      106.78      4.82 o
   4   3   6       20.11       31.31      3.55 o
   5   3   6       27.07       25.75      3.15 o
   6   3   6        4.66        3.20      2.82 o
   7   3   6      275.98      277.95      8.37 o
   8   3   6       13.89       15.24      3.71 o
   9   3   6       21.83       26.03      4.73 o
  10   3   6      117.04      111.30      8.76 o
  11   3   6      124.76      144.73      9.75 o
  12   3   6       95.20      105.16      9.38 o
 -12   4   6       63.55       59.07      7.45 o
 -11   4   6        5.96       -3.34      5.23 o
 -10   4   6        0.58        0.88      5.89 o
  -9   4   6       18.19       12.94      3.63 o
  -8   4   6       19.57       15.42      3.79 o
  -7   4   6      819.26      818.81     18.28 o
  -6   4   6      119.18      120.29      4.76 o
  -5   4   6        0.03       -1.73      1.73 o
  -4   4   6     2286.41     2643.40     42.18 o
  -3   4   6        0.77        6.10      1.62 o
  -2   4   6     3972.00     4160.41     64.72 o
  -1   4   6        3.97       11.89      2.51 o
   0   4   6     5269.89     5482.40    106.41 o
   1   4   6       13.47       27.12      3.30 o
   2   4   6      322.93      363.83      8.29 o
   3   4   6      666.30      698.32     13.11 o
   4   4   6       53.00       56.20      4.14 o
   5   4   6      135.59      138.03      5.28 o
   6   4   6       50.49       57.10      4.82 o
   7   4   6      784.49      770.21     16.17 o
   8   4   6        9.08        3.16      3.24 o
   9   4   6       55.71       61.06      5.30 o
  10   4   6       20.69       16.50      5.12 o
  11   4   6        3.17       -7.85      8.91 o
  12   4   6        3.36        5.24     10.47 o
 -12   5   6      334.49      281.49     17.68 o
 -11   5   6        0.07       -4.07      4.07 o
 -10   5   6      497.21      463.48     35.19 o
  -9   5   6      128.59      139.12      7.16 o
  -8   5   6       49.34       40.89      4.92 o
  -7   5   6      108.84      111.23      5.61 o
  -6   5   6       35.96       38.00      3.62 o
  -5   5   6       15.50       21.40      3.10 o
  -4   5   6       10.12       19.59      2.72 o
  -3   5   6      346.28      368.38     10.17 o
  -2   5   6      398.15      453.64     11.68 o
  -1   5   6      578.01      555.86     13.68 o
   0   5   6        2.05        1.43      2.26 o
   1   5   6      266.00      244.46      8.73 o
   2   5   6       15.95       31.10      3.74 o
   3   5   6        0.51       -0.78      2.96 o
   4   5   6      469.44      470.22     14.18 o
   5   5   6       35.29       33.91      4.89 o
   6   5   6        1.80        1.83      6.23 o
   7   5   6        1.94       -1.58      4.21 o
   8   5   6       65.19       71.08      7.83 o
   9   5   6        1.04        2.10      5.14 o
  10   5   6      101.95      127.23     13.11 o
  11   5   6        0.58        9.67      8.38 o
 -12   6   6        6.05        1.96      7.22 o
 -11   6   6       12.05       16.24      7.54 o
 -10   6   6        5.89       -3.83      3.83 o
  -9   6   6       53.06       60.06      6.80 o
  -8   6   6       30.94       39.13      5.50 o
  -7   6   6       29.93       36.33      5.15 o
  -6   6   6      301.99      312.03     11.10 o
  -5   6   6       11.27       13.13      4.31 o
  -4   6   6      127.80      123.89      5.21 o
  -3   6   6      436.69      462.96     10.70 o
  -2   6   6      440.68      439.84     10.26 o
  -1   6   6       13.82        7.71      2.51 o
   0   6   6       38.47       45.41      4.16 o
   1   6   6        0.12        0.52      2.96 o
   2   6   6      258.87      304.82     10.00 o
   3   6   6       22.36       20.81      4.40 o
   4   6   6        5.37        7.85      6.29 o
   5   6   6       25.18       19.71      9.43 o
   6   6   6      120.79      120.61     11.04 o
   7   6   6       14.18       14.11      6.63 o
   8   6   6       11.09        1.93      6.10 o
   9   6   6       24.99       26.81      6.44 o
  10   6   6        8.02        8.29      6.22 o
  11   6   6        8.70       10.34     10.21 o
 -11   7   6        9.69        7.79      9.17 o
 -10   7   6       72.40       60.33      6.41 o
  -9   7   6       24.55       32.76      7.91 o
  -8   7   6       24.29       16.47      9.17 o
  -7   7   6       95.43       93.84      9.54 o
  -6   7   6       19.30       12.57      5.24 o
  -5   7   6        9.18       14.03      8.12 o
  -4   7   6      117.87      112.29      6.43 o
  -3   7   6      173.49      180.74      7.14 o
  -2   7   6     1118.58     1111.24     29.77 o
  -1   7   6       84.15       85.64      6.92 o
   0   7   6        5.13        3.67      5.76 o
   1   7   6       11.57       14.17      5.24 o
   2   7   6      719.34      687.24     21.85 o
   3   7   6       34.31       41.99      8.12 o
   4   7   6     1710.51     1587.76     43.47 o
   5   7   6       19.97       15.25      5.79 o
   6   7   6        5.74        6.81      6.03 o
   7   7   6       14.59       10.47      7.01 o
   8   7   6      145.31      187.22     15.20 o
   9   7   6       20.75       34.55      9.17 o
  10   7   6       41.93       41.90     10.21 o
 -11   8   6        1.89       -1.04      9.95 o
 -10   8   6        6.12        4.49      9.69 o
  -9   8   6       57.80       55.92     15.46 o
  -8   8   6       16.54       11.46      6.16 o
  -7   8   6      191.21      229.65     13.19 o
  -6   8   6       37.63       53.08      7.38 o
  -5   8   6      106.07      116.46      9.68 o
  -4   8   6      378.95      359.74     14.38 o
  -3   8   6      484.26      478.51     16.11 o
  -2   8   6      697.08      657.91     20.33 o
  -1   8   6      284.18      284.53     11.78 o
   0   8   6     3576.95     3220.00     90.88 o
   1   8   6      209.73      214.91     10.81 o
   2   8   6       26.62       13.60      5.14 o
   3   8   6      149.51      160.39     10.93 o
   4   8   6      207.21      219.71     18.33 o
   5   8   6      117.86      127.12     11.32 o
   6   8   6       15.78       24.12      7.30 o
   7   8   6       29.29       44.68      9.02 o
   8   8   6       19.70       26.19      8.32 o
   9   8   6      182.17      221.82     17.59 o
  10   8   6       20.62       28.32     12.57 o
 -10   9   6       18.70        5.67     12.83 o
  -9   9   6        0.20       -5.84      5.89 o
  -8   9   6       91.00      109.17     19.12 o
  -7   9   6      127.65      158.31     12.96 o
  -6   9   6       45.72       55.87      7.96 o
  -5   9   6      407.15      412.21     22.53 o
  -4   9   6      175.48      131.99     13.10 o
  -3   9   6      668.16      688.49     21.29 o
  -2   9   6      163.28      182.80     17.54 o
  -1   9   6       55.77       34.87      6.81 o
   0   9   6       22.11       22.07     12.31 o
   1   9   6      409.24      333.58     14.92 o
   2   9   6       11.02       25.63     16.50 o
   3   9   6       25.53       31.74      6.78 o
   4   9   6       43.65       46.45      8.05 o
   5   9   6      152.58      148.19     20.43 o
   6   9   6       16.26       10.53      6.92 o
   7   9   6       71.06       73.17     26.45 o
   8   9   6       37.66       56.34     10.29 o
   9   9   6       78.48       74.80     11.69 o
  -9  10   6       17.40        4.71      9.43 o
  -8  10   6        2.77       -8.38      8.38 o
  -7  10   6      126.54      114.19     14.66 o
  -6  10   6       53.23       41.38     10.47 o
  -5  10   6      195.28      230.46     17.28 o
  -4  10   6       23.79       29.33      8.38 o
  -3  10   6      421.12      405.92     21.99 o
  -2  10   6       10.65       10.30      4.91 o
  -1  10   6       61.05       70.05     17.28 o
   0  10   6     3267.17     2845.04     70.88 o
   1  10   6       82.11       79.38      8.52 o
   2  10   6      223.28      220.00     12.08 o
   3  10   6        4.00       -1.65      5.02 o
   4  10   6      151.36      166.27     13.21 o
   5  10   6       32.08       30.54      7.75 o
   6  10   6      299.04      317.59     16.78 o
   7  10   6        0.11       10.40      7.30 o
   8  10   6      107.79      106.43     13.05 o
  -8  11   6       24.99       34.57     11.52 o
  -7  11   6       39.28       47.66     11.52 o
  -6  11   6        3.41        6.29      8.38 o
  -5  11   6        2.04        2.10      7.85 o
  -4  11   6       86.77       46.62      9.95 o
  -3  11   6      159.33      167.08     14.14 o
  -2  11   6        2.16        9.32      5.29 o
  -1  11   6      198.58      183.29     19.90 o
   0  11   6        8.47        1.72      4.65 o
   1  11   6       59.51       49.12      7.80 o
   2  11   6        1.54        5.83      5.50 o
   3  11   6        4.22       -4.91      4.91 o
   4  11   6        1.79       -2.88     12.31 o
   5  11   6       78.27       63.34      9.81 o
   6  11   6       11.41       18.37      7.53 o
   7  11   6       68.49       70.53     11.26 o
  -7  12   6        0.27       -7.85      8.38 o
  -6  12   6      193.21      219.46     18.33 o
  -5  12   6        4.92        5.24      7.85 o
  -4  12   6        8.86       11.00      8.38 o
  -3  12   6       12.60       11.00      7.33 o
  -2  12   6        6.87       14.66      7.33 o
  -1  12   6      116.35       89.29     11.78 o
   0  12   6      125.27      142.56     11.45 o
   1  12   6      107.72       96.66     11.52 o
   2  12   6       21.98       23.14      9.43 o
   3  12   6       44.55       59.85      9.18 o
   4  12   6      235.64      256.54     22.79 o
   5  12   6        0.00        7.31      7.16 o
   6  12   6        4.52        3.52      8.12 o
  -6  13   6       67.52       83.28     14.14 o
  -5  13   6       10.33       23.05      9.95 o
  -4  13   6      213.54      250.89     18.86 o
  -3  13   6        3.42        8.91      7.33 o
  -2  13   6       49.65       58.14     11.00 o
  -1  13   6       16.94       19.38      8.38 o
   0  13   6        3.82        4.21      7.33 o
   1  13   6        0.07       -0.94      5.41 o
   2  13   6      193.50      211.07     31.69 o
   3  13   6        7.07        4.79      6.67 o
   4  13   6       77.45       98.94     12.21 o
   5  13   6        0.86        9.66      8.91 o
  -3  14   6      103.95      104.23     14.14 o
  -2  14   6        8.04        5.24      8.38 o
  -1  14   6       44.59       23.05      9.43 o
   0  14   6        4.90        0.00      7.33 o
   1  14   6       11.23       15.78      7.37 o
   2  14   6       51.88       61.72     11.00 o
  -4 -14   7        0.79        3.34      5.35 o
  -3 -14   7       40.20       60.96     11.78 o
  -2 -14   7        9.30       -2.47      7.96 o
   2 -14   7        5.28        5.24      4.71 o
   3 -14   7       57.14       66.52      8.38 o
  -6 -13   7        3.02        7.44      6.03 o
  -5 -13   7       33.46       35.93      6.85 o
  -4 -13   7        7.96       12.24      5.20 o
  -3 -13   7       22.41       23.98      4.98 o
  -2 -13   7       14.84       23.32      8.86 o
  -1 -13   7       28.82       34.53      9.06 o
   2 -13   7       12.56       17.81      5.24 o
   3 -13   7       12.87       16.81      7.85 o
   4 -13   7       27.37       26.13      4.70 o
   5 -13   7       12.18       20.28      6.40 o
  -7 -12   7       20.10       12.04      6.73 o
  -6 -12   7       69.08       65.91      8.53 o
  -5 -12   7       82.47      100.11      9.15 o
  -4 -12   7       12.19        6.25      4.61 o
  -3 -12   7      111.44      109.97      8.77 o
  -2 -12   7       37.27       18.59      7.78 o
  -1 -12   7       29.73       24.91      7.91 o
   0 -12   7        0.35       -2.10      7.33 o
   1 -12   7        2.84        0.00      7.33 o
   2 -12   7       12.89        6.65      6.81 o
   3 -12   7        4.48        5.69      4.26 o
   4 -12   7        6.75        6.41      4.17 o
   5 -12   7      125.96      132.12     11.32 o
   6 -12   7      103.58      113.85     10.98 o
   7 -12   7        5.39       -0.87      5.86 o
  -8 -11   7       27.78       28.51      9.44 o
  -7 -11   7      198.86      209.23     12.81 o
  -6 -11   7        0.59        1.78      5.20 o
  -5 -11   7      104.51      113.45      9.18 o
  -4 -11   7       90.87      107.47     10.34 o
  -3 -11   7       17.17       20.28      5.22 o
  -2 -11   7       43.56       65.68      8.32 o
  -1 -11   7       78.34       80.04      8.22 o
   0 -11   7        0.00        2.81      4.52 o
   1 -11   7        7.21        9.43      8.38 o
   2 -11   7      215.58      196.97     13.10 o
   3 -11   7       18.97       28.01      5.24 o
   4 -11   7      189.57      184.84     13.22 o
   5 -11   7        1.86       -4.36      4.36 o
   6 -11   7       79.67       73.48      8.96 o
   7 -11   7       30.18       36.05      8.14 o
   8 -11   7       56.03       55.27      9.43 o
  -9 -10   7       23.05       25.62      7.72 o
  -8 -10   7       10.06       10.96      6.12 o
  -7 -10   7       12.00        6.77      5.37 o
  -6 -10   7      104.22      122.60      9.84 o
  -5 -10   7       93.90       81.81      7.90 o
  -4 -10   7       36.78       44.66      5.67 o
  -3 -10   7        5.36        6.84      5.16 o
  -2 -10   7        0.76       -0.76      4.30 o
  -1 -10   7        8.09        5.78      4.61 o
   0 -10   7      198.23      218.22     10.59 o
   1 -10   7      149.73      140.52      9.53 o
   2 -10   7      120.97      131.17      7.22 o
   3 -10   7      588.74      578.88     34.31 o
   4 -10   7      119.57      110.49      6.62 o
   5 -10   7      527.94      564.68     20.91 o
   6 -10   7        6.01        5.19      5.62 o
   7 -10   7       56.24       40.73      8.15 o
   8 -10   7       20.61       16.28      7.21 o
   9 -10   7        0.65        0.40     11.26 o
 -10  -9   7       36.48       43.42      9.49 o
  -9  -9   7       79.35       74.16      9.59 o
  -8  -9   7       34.33       32.09      7.24 o
  -7  -9   7        6.78        7.25      4.94 o
  -6  -9   7      262.81      280.01     12.77 o
  -5  -9   7      864.77      782.76     25.52 o
  -4  -9   7       22.59       21.60      4.54 o
  -3  -9   7      358.49      330.68     10.67 o
  -2  -9   7       44.87       32.42      6.67 o
  -1  -9   7      105.69      127.90     11.29 o
   0  -9   7        3.55        5.59      6.29 o
   1  -9   7        0.59        4.41      4.99 o
   2  -9   7       14.12        6.14      2.94 o
   3  -9   7       32.13       18.98      8.65 o
   4  -9   7       21.49       25.10      4.58 o
   5  -9   7      330.69      309.34     14.20 o
   6  -9   7        0.85        1.99      5.23 o
   7  -9   7       46.74       51.29      8.48 o
   8  -9   7      158.85      170.09     18.33 o
   9  -9   7       66.86       93.73     11.72 o
 -11  -8   7      209.80      273.56     17.51 o
 -10  -8   7      202.65      212.29     12.82 o
  -9  -8   7       82.31       85.30     12.61 o
  -8  -8   7      105.62      123.63     11.97 o
  -7  -8   7        0.00        1.57      5.23 o
  -6  -8   7      101.89      115.14     10.06 o
  -5  -8   7      117.31      124.23      9.88 o
  -4  -8   7        2.92        4.31      3.22 o
  -3  -8   7        0.71       -4.14      5.22 o
  -2  -8   7      389.41      400.69     17.22 o
  -1  -8   7      220.26      216.59     12.03 o
   0  -8   7      917.62      853.22     27.87 o
   1  -8   7       48.63       68.84      7.75 o
   2  -8   7        7.98        8.09      2.62 o
   3  -8   7     1634.28     1619.48     33.50 o
   4  -8   7      142.89      146.14      9.50 o
   5  -8   7       48.32       60.78      7.06 o
   6  -8   7        9.25       15.06      5.90 o
   7  -8   7        1.94        8.72      5.79 o
   8  -8   7       15.21       16.38     10.21 o
   9  -8   7        1.60        0.22     13.10 o
  10  -8   7       20.62       30.34      8.68 o
 -11  -7   7      309.13      307.47     15.66 o
 -10  -7   7      107.10       86.01      8.65 o
  -9  -7   7      131.97      167.67     16.28 o
  -8  -7   7       49.56       69.01     17.81 o
  -7  -7   7      579.88      564.78     30.64 o
  -6  -7   7        3.98       -1.36      4.36 o
  -5  -7   7      244.73      248.32     12.08 o
  -4  -7   7       41.97       49.14      4.88 o
  -3  -7   7      539.21      486.44     10.61 o
  -2  -7   7       48.58       72.62      8.15 o
  -1  -7   7        1.48        6.58      4.71 o
   0  -7   7        0.80       -0.55      3.50 o
   1  -7   7       18.12       17.88      4.77 o
   2  -7   7       13.06       12.17      2.20 o
   3  -7   7      222.11      211.65      7.30 o
   4  -7   7       34.46       41.27      5.86 o
   5  -7   7      527.19      583.86     48.71 o
   6  -7   7      706.89      679.66     23.82 o
   7  -7   7      106.25      119.30     11.04 o
   8  -7   7       73.46       82.94     18.07 o
   9  -7   7        1.18        2.85      6.16 o
  10  -7   7        1.82        2.31      8.12 o
  11  -7   7       61.76       89.83     12.57 o
 -12  -6   7        8.23        3.19      6.16 o
 -11  -6   7        1.59       -5.22      5.39 o
 -10  -6   7      100.21      118.83      9.62 o
  -9  -6   7        0.01        6.98      6.67 o
  -8  -6   7       14.49       23.64      7.59 o
  -7  -6   7        1.24        6.91      5.52 o
  -6  -6   7      382.92      400.84     25.67 o
  -4  -6   7        1.73        4.19      3.27 o
  -3  -6   7      300.38      327.31      8.92 o
  -2  -6   7      451.80      471.42     17.78 o
  -1  -6   7       98.36       81.80      7.75 o
   0  -6   7       13.45        2.67      3.27 o
   1  -6   7       80.29       93.23      5.81 o
   2  -6   7       76.17       93.76      4.34 o
   3  -6   7      308.98      283.24     10.34 o
   4  -6   7        5.25        0.00      6.29 o
   5  -6   7      588.18      619.40     21.20 o
   6  -6   7      151.61      160.87     11.58 o
   7  -6   7        7.95        8.30      5.66 o
   8  -6   7       35.61       24.48      7.16 o
   9  -6   7       28.60       37.31      8.31 o
  10  -6   7       12.71        5.84     19.38 o
  11  -6   7       18.54       14.50      7.91 o
 -12  -5   7       29.26       32.98      7.29 o
 -11  -5   7        4.54       -3.56      5.08 o
 -10  -5   7      181.50      180.66     12.76 o
  -9  -5   7       63.35       67.78     10.07 o
  -8  -5   7      187.02      176.05     13.57 o
  -7  -5   7      212.68      227.03     12.68 o
  -6  -5   7       37.25       51.03     11.78 o
  -5  -5   7        1.13       -4.71      5.24 o
  -4  -5   7     2675.50     2622.00    100.57 o
  -3  -5   7      121.86      116.86      3.65 o
  -2  -5   7      156.88      149.33      5.73 o
  -1  -5   7      289.43      307.95     16.24 o
   0  -5   7        0.00        1.57      2.96 o
   1  -5   7       58.45       67.72      2.93 o
   2  -5   7      807.01      871.13     16.45 o
   3  -5   7      318.46      283.91     14.40 o
   5  -5   7      252.00      263.98     15.19 o
   6  -5   7      497.86      570.72     26.45 o
   7  -5   7       34.23       54.50     12.83 o
   8  -5   7        6.07       -2.39      7.85 o
   9  -5   7      121.29      111.36     11.81 o
  10  -5   7        7.17        0.64      6.63 o
  11  -5   7        0.07       -3.14      9.95 o
 -12  -4   7       21.72       15.33      7.07 o
 -11  -4   7       18.92       16.66      6.13 o
 -10  -4   7       27.57       28.57      6.80 o
  -9  -4   7      158.92      159.77     11.15 o
  -8  -4   7       83.11      100.60     10.43 o
  -7  -4   7      273.61      250.55     13.05 o
  -6  -4   7       32.11       35.86      6.03 o
  -5  -4   7        8.49       13.05      8.91 o
  -4  -4   7      367.73      339.41     20.43 o
  -3  -4   7     4558.06     4749.24    120.72 o
  -2  -4   7      890.31      941.00     17.29 o
  -1  -4   7      103.21      102.02      3.29 o
   0  -4   7      327.42      352.77      8.17 o
   1  -4   7      154.11      128.45     11.30 o
   2  -4   7      799.55      900.95     19.85 o
   3  -4   7      611.20      651.58     24.62 o
   4  -4   7      182.97      210.10      6.38 o
   5  -4   7       29.51       30.49      6.55 o
   6  -4   7      873.26      854.83     21.77 o
   7  -4   7      211.49      220.61      9.54 o
   8  -4   7      126.19      141.40     10.49 o
   9  -4   7      125.14      109.36      8.70 o
  10  -4   7        1.93        1.24      5.03 o
  11  -4   7       12.27        6.84      7.30 o
  12  -4   7       20.26       17.81      8.80 o
 -12  -3   7       27.42       23.41      9.06 o
 -11  -3   7      108.35      115.54      8.22 o
 -10  -3   7       83.66      109.88      8.44 o
  -9  -3   7       23.71       21.74      4.95 o
  -8  -3   7       12.62        9.53      4.59 o
  -7  -3   7       53.61       67.50      6.34 o
  -6  -3   7        7.18       10.72      3.60 o
  -5  -3   7     1288.99     1276.09     28.72 o
  -4  -3   7      652.23      654.37     15.95 o
  -3  -3   7      114.57      123.08     11.00 o
  -2  -3   7      128.48      163.50      5.90 o
  -1  -3   7       51.03       51.35      3.87 o
   0  -3   7        0.05        1.46      1.74 o
   1  -3   7      107.54      126.45     12.05 o
   2  -3   7        2.86        6.29      3.14 o
   3  -3   7       11.72       19.34      2.13 o
   4  -3   7      913.52     1026.79     19.79 o
   5  -3   7     1571.47     1703.71     31.46 o
   6  -3   7       11.51       16.84      5.39 o
   7  -3   7       44.92       39.58      3.83 o
   8  -3   7        2.30        1.23      2.90 o
   9  -3   7      381.56      361.20     10.90 o
  10  -3   7      127.94      114.78      7.58 o
  11  -3   7       28.79       29.66      8.42 o
  12  -3   7        1.15        1.65      7.58 o
 -13  -2   7        4.97        8.12      8.52 o
 -12  -2   7       20.15       29.86      9.26 o
 -11  -2   7       46.03       64.69      6.73 o
 -10  -2   7       26.76       29.80      5.64 o
  -9  -2   7       38.25       42.52      4.41 o
  -8  -2   7      697.63      699.99     14.95 o
  -7  -2   7       68.09       73.47      4.95 o
  -6  -2   7      135.79      158.06      5.69 o
  -5  -2   7      268.48      258.06     10.59 o
  -4  -2   7       92.80      103.69      5.44 o
  -3  -2   7        9.82       25.41      2.87 o
   0  -2   7     1370.45     1377.49     44.78 o
   1  -2   7     1343.45     1385.04     36.47 o
   2  -2   7      185.31      184.40      5.29 o
   3  -2   7      108.23      110.05      4.01 o
   4  -2   7       41.66       41.83      2.66 o
   5  -2   7       86.63       91.46      3.87 o
   6  -2   7      393.81      366.85      9.92 o
   7  -2   7       25.87       26.32      3.87 o
   8  -2   7        9.26        7.71      3.49 o
   9  -2   7       15.35       17.98      4.37 o
  10  -2   7       66.07       71.56      8.44 o
  11  -2   7        1.42        0.18      4.92 o
  12  -2   7       93.45       93.14      8.76 o
 -13  -1   7       50.44       59.96      7.71 o
 -12  -1   7        0.78       -0.03      5.23 o
 -11  -1   7        2.44       -4.55      4.55 o
 -10  -1   7      101.84      113.01      7.49 o
  -9  -1   7       18.64       33.42      4.91 o
  -8  -1   7      261.09      263.09      8.18 o
  -7  -1   7       48.77       65.02      5.31 o
  -6  -1   7      306.10      288.55      8.15 o
  -5  -1   7      107.98      120.72      4.88 o
  -4  -1   7      327.04      347.76      8.36 o
  -3  -1   7      260.55      243.61      6.18 o
  -2  -1   7     1375.57     1371.81     25.56 o
  -1  -1   7      477.51      449.80     16.33 o
   0  -1   7       11.30       12.42      1.12 o
   1  -1   7      166.83      160.48      6.65 o
   2  -1   7      871.75      888.72     17.34 o
   3  -1   7      197.76      197.93      5.40 o
   4  -1   7      210.02      266.13      7.34 o
   5  -1   7      135.76      166.67      5.96 o
   6  -1   7        7.52       11.96      3.25 o
   7  -1   7      223.63      216.89      7.87 o
   8  -1   7      268.23      229.76     10.91 o
   9  -1   7      189.82      165.92      9.90 o
  10  -1   7        4.32       -1.99      4.69 o
  11  -1   7       52.21       58.31      7.47 o
  12  -1   7       35.30       26.83      6.77 o
 -13   0   7      105.59      122.87     10.39 o
 -12   0   7       15.27       14.26      6.45 o
 -11   0   7       27.02       26.15      6.12 o
 -10   0   7       57.92       53.17      6.63 o
  -9   0   7      174.07      185.31      7.94 o
  -8   0   7       38.83       42.87      4.35 o
  -7   0   7      185.96      183.07     10.67 o
  -6   0   7      123.59      150.63      6.30 o
  -5   0   7     1325.66     1297.09     24.21 o
  -4   0   7       93.81       99.00      7.04 o
  -3   0   7        3.11        3.82      2.20 o
  -2   0   7      904.97      846.86     16.30 o
  -1   0   7      140.04      146.29      6.10 o
   0   0   7     1685.88     1592.04     42.42 o
   1   0   7      117.45      131.23      4.73 o
   2   0   7       42.38       55.07      6.17 o
   3   0   7       62.43       67.87      5.23 o
   4   0   7        3.20        1.07      1.72 o
   5   0   7        0.01        0.73      1.92 o
   6   0   7      297.64      307.57      8.82 o
   7   0   7      308.72      291.09      8.24 o
   8   0   7      711.81      617.18     24.53 o
   9   0   7       26.26       38.87      5.87 o
  10   0   7       30.95       30.26     12.44 o
  11   0   7       49.27       79.53      8.33 o
  12   0   7       88.74       88.80      9.19 o
 -13   1   7       24.00       19.87      6.96 o
 -12   1   7       31.81       30.21      6.70 o
 -11   1   7       19.76       27.71      6.80 o
 -10   1   7       75.63       66.52      7.08 o
  -9   1   7      141.59      167.71      9.73 o
  -8   1   7       86.97       84.63      5.36 o
  -7   1   7       17.71       18.30      3.23 o
  -6   1   7       23.07       22.49      2.91 o
  -5   1   7       29.54       33.34      4.26 o
  -4   1   7      143.36      146.34      4.51 o
  -3   1   7       24.65       19.26      2.15 o
  -2   1   7       64.29       79.13      3.22 o
  -1   1   7      373.76      355.78      7.98 o
   0   1   7        1.73        1.46      1.90 o
   1   1   7     1072.12      992.81     18.37 o
   2   1   7     5330.38     5576.86     83.56 o
   3   1   7      406.32      418.55      7.93 o
   4   1   7       52.66       74.11      3.48 o
   5   1   7       37.93       54.07      5.72 o
   6   1   7      496.44      467.56      9.74 o
   7   1   7       57.41       70.86      5.32 o
   8   1   7      699.45      652.73     18.11 o
   9   1   7       20.60       30.14      7.48 o
  10   1   7      261.54      250.53     11.60 o
  11   1   7       44.11       39.94      6.91 o
  12   1   7       23.71       16.93      6.46 o
 -13   2   7       53.72       45.41      7.67 o
 -12   2   7       21.93       12.24      5.99 o
 -11   2   7      288.14      292.03     12.92 o
 -10   2   7       22.74       18.80      5.35 o
  -9   2   7       22.03       17.07      8.45 o
  -8   2   7       10.96        4.69      3.23 o
  -7   2   7      113.31      136.95      5.62 o
  -6   2   7        0.47        1.52      2.15 o
  -5   2   7       13.56       23.67      2.42 o
  -4   2   7      965.14     1077.00     19.03 o
  -3   2   7      548.95      616.69     11.30 o
  -2   2   7     2181.40     2091.25     37.04 o
  -1   2   7     1061.09     1070.48     20.14 o
   0   2   7        9.78       16.33      4.54 o
   1   2   7     1004.13     1009.77     22.29 o
   2   2   7      166.66      147.03      6.12 o
   3   2   7      341.90      357.79      7.93 o
   4   2   7      576.95      686.98     12.11 o
   5   2   7      218.39      265.25     10.19 o
   6   2   7       68.73       97.49      6.13 o
   7   2   7      547.68      539.78     12.59 o
   8   2   7     1659.59     1595.12     33.04 o
   9   2   7      135.67      164.30      8.32 o
  10   2   7       68.33       71.22      7.73 o
  11   2   7       46.23       55.08      9.53 o
  12   2   7       16.56       24.28      6.84 o
 -12   3   7      391.99      337.86     21.73 o
 -11   3   7       75.52       75.85      8.03 o
 -10   3   7      209.71      188.69     21.32 o
  -9   3   7        6.63        3.47      4.07 o
  -8   3   7       10.77       14.69      3.79 o
  -7   3   7       90.70       92.49      5.48 o
  -6   3   7      172.60      184.18      6.38 o
  -5   3   7       96.31      109.50      4.39 o
  -4   3   7       67.65       87.89      4.20 o
  -3   3   7       29.85       31.03      4.23 o
  -2   3   7     4979.10     5299.40    102.68 o
  -1   3   7       98.63       92.10      5.73 o
   0   3   7       16.49       14.29      2.23 o
   1   3   7       52.55       60.15      5.33 o
   2   3   7      687.05      712.82     14.89 o
   3   3   7        1.52        0.21      2.17 o
   4   3   7      121.26      143.21      5.69 o
   5   3   7       44.46       53.12      4.00 o
   6   3   7        2.01        0.66      2.67 o
   7   3   7        9.07       16.05      3.57 o
   8   3   7       68.38       70.26      5.32 o
   9   3   7        0.82        5.15      4.15 o
  10   3   7      150.77      160.96     10.34 o
  11   3   7        5.08        1.24      5.12 o
  12   3   7       90.56      113.63     11.32 o
 -12   4   7      124.17      138.73     13.07 o
 -11   4   7        2.99        9.48      5.30 o
 -10   4   7      944.51      888.65     25.15 o
  -9   4   7      108.05      111.16     12.13 o
  -8   4   7      153.14      146.56      7.02 o
  -7   4   7       55.48       63.01      4.95 o
  -6   4   7       14.85       12.56      2.62 o
  -5   4   7        0.98        0.57      1.90 o
  -4   4   7        6.90        8.16      1.99 o
  -3   4   7      961.34      978.63     22.39 o
  -2   4   7      242.66      267.94      8.77 o
  -1   4   7       12.54       11.15      2.11 o
   0   4   7     2011.81     2136.31     38.21 o
   1   4   7      269.14      269.30      7.12 o
   2   4   7      406.88      408.50     11.03 o
   3   4   7        0.25       -0.93      2.10 o
   4   4   7      135.42      139.10      5.01 o
   5   4   7      141.69      156.47      5.76 o
   6   4   7       76.95       71.15      4.70 o
   7   4   7       26.05       30.34      3.94 o
   8   4   7        1.42       -0.67      3.94 o
   9   4   7       84.78       74.83      9.61 o
  10   4   7      166.25      175.68     12.42 o
  11   4   7       13.90       42.95     13.10 o
 -12   5   7      216.64      210.08     15.30 o
 -11   5   7       12.37        2.24      4.67 o
 -10   5   7      157.94      150.82      8.58 o
  -9   5   7       36.32       48.77      5.04 o
  -8   5   7      260.63      263.46      8.76 o
  -7   5   7       28.63       35.64      3.95 o
  -6   5   7      364.13      404.36     10.60 o
  -5   5   7        0.38        3.67      1.99 o
  -4   5   7      360.03      403.37      8.62 o
  -3   5   7        7.10       12.78      2.81 o
  -2   5   7       11.93       26.89      3.30 o
  -1   5   7       75.38       92.04      5.34 o
   0   5   7        1.36       -0.17      2.38 o
   1   5   7       11.66       23.81      3.37 o
   2   5   7       42.43       28.44      4.44 o
   3   5   7       39.36       39.32      5.36 o
   4   5   7      217.09      213.47      9.05 o
   5   5   7      185.03      189.55      9.57 o
   6   5   7       64.53       72.73      4.72 o
   7   5   7       78.74       81.03      5.17 o
   8   5   7        2.03       -1.12      4.69 o
   9   5   7        4.36       12.31      5.69 o
  10   5   7        0.03        3.83      8.38 o
  11   5   7       25.07       24.62     11.52 o
 -12   6   7       23.85       18.91      8.18 o
 -11   6   7        0.67        1.75      7.07 o
 -10   6   7        0.14        0.63      5.66 o
  -9   6   7       12.75        9.56      4.72 o
  -8   6   7      231.62      209.10      9.58 o
  -7   6   7      468.53      454.11     14.65 o
  -6   6   7        8.19        6.39      3.52 o
  -5   6   7      138.14      148.45      5.91 o
  -4   6   7       21.11       24.06      3.19 o
  -3   6   7       13.40       12.40      2.68 o
  -2   6   7      206.69      228.42      9.40 o
  -1   6   7       84.71       80.93      5.02 o
   0   6   7        4.92        4.53      2.75 o
   1   6   7       18.15       20.21      3.43 o
   2   6   7      176.09      190.57      8.13 o
   3   6   7       86.00       99.90      8.91 o
   4   6   7      125.20      119.28     10.53 o
   5   6   7       78.15       80.22      8.05 o
   6   6   7      130.83      137.47      9.43 o
   7   6   7       85.32       70.21      7.56 o
   8   6   7       20.60       23.26      6.15 o
   9   6   7       48.57       44.96      7.51 o
  10   6   7        7.75        4.64      8.12 o
  11   6   7       13.37       25.66     15.46 o
 -11   7   7        8.26        1.90      6.84 o
 -10   7   7        7.62        5.00      5.12 o
  -9   7   7        7.75        9.80      5.12 o
  -8   7   7      185.71      187.64     16.50 o
  -7   7   7       21.66       22.73      6.10 o
  -6   7   7       26.07       21.95      5.73 o
  -5   7   7        6.79        2.66      4.97 o
  -4   7   7      152.38      155.22      7.22 o
  -3   7   7       74.89       75.96      6.67 o
  -2   7   7      856.68      813.21     29.86 o
  -1   7   7      468.29      393.64     18.59 o
   0   7   7       13.14       12.01      4.53 o
   1   7   7     1087.49      976.07     28.19 o
   2   7   7       64.10       68.51      7.54 o
   3   7   7       14.45       10.88      5.76 o
   4   7   7        2.49        6.83      6.55 o
   5   7   7      132.22      122.21     11.04 o
   6   7   7      351.75      367.29     17.14 o
   7   7   7       76.16       59.12      9.81 o
   8   7   7       96.18      102.17     11.83 o
   9   7   7        4.18        1.13      7.01 o
  10   7   7       19.47       28.71      9.06 o
 -11   8   7        6.65        1.57     10.47 o
 -10   8   7      171.83      170.88     14.59 o
  -9   8   7       33.20       26.53      7.58 o
  -8   8   7      117.64      107.86     11.09 o
  -7   8   7       69.36       67.64      8.70 o
  -6   8   7        2.50       10.21      5.18 o
  -5   8   7      297.22      294.59     13.64 o
  -4   8   7      586.14      566.80     18.50 o
  -3   8   7      114.20      130.82      8.65 o
  -2   8   7        7.68       11.04      4.53 o
  -1   8   7     1007.42      914.51     27.76 o
   0   8   7      462.37      496.34     23.05 o
   1   8   7      179.84      180.32     13.36 o
   2   8   7      801.87      740.61     24.23 o
   3   8   7     1773.36     1578.35     43.32 o
   4   8   7        6.33        2.73      5.15 o
   5   8   7      416.94      340.94     16.40 o
   6   8   7      541.61      489.94     20.65 o
   7   8   7        3.39       11.04      7.16 o
   8   8   7       42.77       50.75      9.60 o
   9   8   7       23.03       41.85      9.98 o
  10   8   7       10.15        8.15     13.88 o
 -10   9   7        7.09        8.91      7.41 o
  -9   9   7        3.83        2.40      6.26 o
  -8   9   7        8.20        6.77      9.69 o
  -7   9   7      101.59      100.86     10.51 o
  -6   9   7        4.48       14.14      7.85 o
  -5   9   7      746.41      733.81     33.00 o
  -4   9   7       46.45       40.85      8.91 o
  -3   9   7       90.58      123.85      9.44 o
  -2   9   7       21.47       38.53      6.26 o
  -1   9   7       69.98       52.46      7.16 o
   0   9   7       35.43       19.61      5.62 o
   1   9   7        3.11        3.65      6.55 o
   2   9   7     1237.11     1159.28     34.00 o
   3   9   7      105.61      124.96     10.94 o
   4   9   7      964.17      887.92     37.71 o
   5   9   7       86.52       80.18      9.68 o
   6   9   7      453.41      402.85     18.79 o
   7   9   7        5.04       16.30      7.43 o
   8   9   7       65.45       79.89     15.72 o
   9   9   7       18.57       13.30      8.28 o
  -9  10   7       17.33       26.71     11.00 o
  -8  10   7        0.79       -5.76      8.91 o
  -7  10   7        1.78        1.04      8.91 o
  -6  10   7       32.32       20.43      9.43 o
  -5  10   7       52.53       60.76     11.00 o
  -4  10   7       67.17       79.61     11.52 o
  -3  10   7        0.52        3.67      6.81 o
  -2  10   7      160.78      142.76     10.51 o
  -1  10   7      250.80      216.22     11.69 o
   0  10   7      449.48      413.77     16.55 o
   1  10   7      132.18      123.81     18.33 o
   2  10   7      402.83      342.36     24.62 o
   3  10   7       45.28       49.15      8.05 o
   4  10   7       57.25       68.61      9.44 o
   5  10   7        5.54        7.60      6.47 o
   6  10   7       38.26       29.94      8.42 o
   7  10   7       17.71       29.97      8.65 o
   8  10   7      108.06      126.57     14.06 o
  -8  11   7       17.06       23.05     11.00 o
  -7  11   7       31.49       40.33     11.52 o
  -6  11   7       13.21       17.81      8.91 o
  -5  11   7      166.90      156.08     16.76 o
  -4  11   7        3.01       -5.24      6.81 o
  -3  11   7       10.66       -6.29      6.29 o
  -2  11   7        1.70       -1.11      4.91 o
  -1  11   7        2.49        2.32      5.02 o
   0  11   7        3.95        8.66      9.17 o
   1  11   7       32.03       24.54      9.43 o
   2  11   7       17.69       12.48      6.01 o
   3  11   7        0.21       -5.52      5.52 o
   4  11   7        2.44       -5.96      6.55 o
   5  11   7        4.00       10.42      6.77 o
   6  11   7       74.38       99.59     11.93 o
   7  11   7      153.26      181.41     16.50 o
  -7  12   7       40.49       48.19     12.57 o
  -6  12   7       15.61       14.14      9.43 o
  -5  12   7      116.81      146.13     16.76 o
  -4  12   7       91.13       90.08     13.10 o
  -3  12   7        2.87        2.10      7.33 o
  -2  12   7       19.60       39.81      9.43 o
  -1  12   7       56.13       48.62      7.80 o
   0  12   7        6.24        4.21     12.57 o
   1  12   7        0.13        8.53      6.01 o
   2  12   7       15.68        7.74      6.55 o
   3  12   7        0.01        7.98      6.55 o
   4  12   7       73.50       83.41     10.75 o
   5  12   7       23.79       26.39      9.17 o
   6  12   7        7.73       -1.90      7.16 o
  -5  13   7      235.22      257.18     19.90 o
  -4  13   7       11.34        8.38      8.91 o
  -3  13   7        2.33        5.24      7.85 o
  -2  13   7      158.96      171.27     17.28 o
  -1  13   7       58.30       49.76     10.47 o
   0  13   7        1.69        4.10     12.57 o
   1  13   7       81.20       94.03     22.79 o
   2  13   7       19.56       13.77      7.16 o
   3  13   7       34.53       30.31      8.56 o
   4  13   7      109.49      117.57     12.96 o
  -2  14   7       58.74       52.90     11.52 o
  -1  14   7        4.82        5.76      7.85 o
   0  14   7       52.66       69.13     12.57 o
   1  14   7        0.23        8.30     12.83 o
   2  14   7       20.39       24.86      8.24 o
  -3 -14   8        0.91        9.18     12.31 o
  -2 -14   8       16.56       15.01      9.17 o
   2 -14   8       87.56       97.42      8.38 o
   3 -14   8       35.71       50.22      5.36 o
  -6 -13   8       24.82       34.47      7.21 o
  -5 -13   8       19.71       28.60      6.37 o
  -4 -13   8       97.32       92.44      8.20 o
  -3 -13   8        1.82       -1.87      7.59 o
  -2 -13   8        7.78        1.31      7.85 o
  -1 -13   8       92.20      102.14     18.33 o
   2 -13   8        8.14        9.18      4.97 o
   3 -13   8       12.19        7.58      3.88 o
   4 -13   8        4.38       18.78      5.99 o
   5 -13   8       20.43       16.15      6.33 o
  -7 -12   8       37.59       32.38      7.92 o
  -6 -12   8        6.60        1.82      5.59 o
  -5 -12   8       29.08       23.61      6.07 o
  -4 -12   8        1.67        1.62      6.16 o
  -3 -12   8        1.14       -1.41      7.30 o
  -2 -12   8       11.10       -2.88      6.67 o
  -1 -12   8       13.71       13.14      5.64 o
   0 -12   8        4.24        2.62      7.85 o
   1 -12   8        4.21       -2.62      7.85 o
   2 -12   8       42.46       52.72      9.17 o
   3 -12   8      106.02      115.14      6.31 o
   4 -12   8       86.00       84.09      8.91 o
   5 -12   8       11.53        9.55      7.07 o
   6 -12   8        8.25       10.26     12.05 o
  -8 -11   8        5.91       17.66      6.86 o
  -7 -11   8        0.10       -2.86      8.46 o
  -6 -11   8      115.21      149.86     21.74 o
  -5 -11   8       27.50       25.80      5.63 o
  -4 -11   8       68.61       74.96      6.17 o
  -3 -11   8       38.43       38.83      4.42 o
  -2 -11   8      225.90      206.39     15.44 o
  -1 -11   8        1.68       -0.51      4.41 o
   0 -11   8        1.17        2.97      4.54 o
   1 -11   8      158.31      205.84     23.57 o
   2 -11   8       78.57       80.91      8.65 o
   3 -11   8       59.21       47.71      6.16 o
   4 -11   8       82.09       91.49      9.69 o
   5 -11   8        6.72        6.55      5.39 o
   6 -11   8        1.25        1.38      5.39 o
   7 -11   8      235.52      223.49     14.73 o
   8 -11   8       43.56       65.57     10.23 o
  -9 -10   8        0.86       -2.87      6.12 o
  -8 -10   8       36.13       44.97      8.53 o
  -7 -10   8       16.93       21.75      6.27 o
  -6 -10   8       17.21       16.81      5.79 o
  -5 -10   8      158.12      152.76      9.73 o
  -4 -10   8       68.80       62.13      6.23 o
  -3 -10   8      795.61      707.51     24.17 o
  -2 -10   8       78.17       74.42      9.77 o
  -1 -10   8      216.80      206.60     13.71 o
   0 -10   8      802.00      824.18     23.34 o
   1 -10   8      126.48      128.06     11.26 o
   2 -10   8        0.55        0.35      3.28 o
   3 -10   8       64.13       62.11      6.36 o
   4 -10   8       14.11        2.02      4.63 o
   5 -10   8       14.51        4.84      5.76 o
   6 -10   8      109.13      122.97     10.85 o
   7 -10   8        5.79        1.11      6.18 o
   8 -10   8       41.73       33.95      8.41 o
 -10  -9   8      267.27      309.97     14.66 o
  -9  -9   8      107.01      125.06     19.97 o
  -8  -9   8      110.92      111.97     10.53 o
  -7  -9   8      107.98      123.35     21.92 o
  -6  -9   8       69.50       80.72     11.26 o
  -5  -9   8      300.29      286.25     13.85 o
  -4  -9   8      259.78      259.61     10.31 o
  -3  -9   8        3.91        7.47      3.01 o
  -2  -9   8       23.36       15.19      5.93 o
  -1  -9   8        8.56        4.33      4.99 o
   0  -9   8        6.85       17.02      5.56 o
   1  -9   8       15.97        7.65      5.15 o
   2  -9   8      303.69      305.39     11.45 o
   3  -9   8        4.03       -0.11      2.75 o
   4  -9   8        8.09        6.29      4.51 o
   5  -9   8       32.04       30.90      6.74 o
   6  -9   8        1.01       -1.65      5.14 o
   7  -9   8       16.13       22.53      6.81 o
   8  -9   8        3.91        9.33      6.97 o
   9  -9   8       46.32       59.64     10.37 o
 -11  -8   8       84.12       85.98      9.59 o
 -10  -8   8      111.19      116.54     10.13 o
  -9  -8   8      293.08      271.40     26.93 o
  -8  -8   8       71.96       60.32      9.56 o
  -7  -8   8       84.49       91.39     10.17 o
  -6  -8   8        0.35        5.83      5.14 o
  -5  -8   8        0.84       -3.90      4.51 o
  -4  -8   8       11.60        9.35      3.59 o
  -3  -8   8     1631.42     1549.35     28.11 o
  -2  -8   8        5.69        3.93      4.44 o
  -1  -8   8       50.02       43.89      7.59 o
   0  -8   8       77.87       83.21      8.86 o
   1  -8   8      199.05      194.29     11.18 o
   2  -8   8        0.45       -1.66      1.66 o
   3  -8   8       22.97       28.55      5.05 o
   4  -8   8      581.62      649.38     21.79 o
   5  -8   8       24.70       30.46      5.86 o
   6  -8   8      211.50      254.55     14.08 o
   7  -8   8        2.38       10.54      8.38 o
   8  -8   8        0.13       -1.04      5.79 o
   9  -8   8        0.08       -0.60      6.29 o
  10  -8   8        4.83        0.57      9.69 o
 -11  -7   8       18.86       20.24      6.88 o
 -10  -7   8      483.93      546.11     17.76 o
  -9  -7   8       10.34       12.56      7.16 o
  -8  -7   8       95.75       89.95     10.70 o
  -7  -7   8        0.06        5.07      5.52 o
  -6  -7   8       65.81       51.83      7.54 o
  -5  -7   8       82.00       75.20      7.92 o
  -4  -7   8        0.42       -2.85      2.85 o
  -3  -7   8       79.37       69.92      3.86 o
  -2  -7   8        9.93        3.41      4.15 o
  -1  -7   8        6.41       27.61      5.56 o
   0  -7   8        4.71        4.36      3.87 o
   1  -7   8      296.50      341.94      7.63 o
   2  -7   8       12.94       11.21      2.89 o
   3  -7   8        1.65       -3.09      3.09 o
   4  -7   8      921.09     1034.49     50.28 o
   5  -7   8      914.89      859.72     47.92 o
   6  -7   8       28.39       23.01      6.18 o
   7  -7   8       10.06       10.14      6.16 o
   8  -7   8       44.61       68.09      9.78 o
   9  -7   8       57.96       66.27      9.94 o
  10  -7   8        6.40       -6.16      6.16 o
 -12  -6   8        0.52        7.36      6.24 o
 -11  -6   8        0.44       -1.67      5.48 o
 -10  -6   8       93.18       98.15     10.26 o
  -9  -6   8      188.43      164.38     14.17 o
  -8  -6   8      230.62      230.79     14.97 o
  -7  -6   8      118.28      136.28     20.17 o
  -6  -6   8      446.15      407.04     16.60 o
  -4  -6   8      405.47      334.63     35.33 o
  -3  -6   8      654.60      600.59     10.85 o
  -2  -6   8       60.14       67.88      4.76 o
  -1  -6   8       10.15       21.32      5.50 o
   0  -6   8      382.04      381.34     15.44 o
   1  -6   8      140.75      153.84      4.57 o
   2  -6   8        4.98       13.14      2.27 o
   3  -6   8      113.31      120.59      7.81 o
   4  -6   8      157.42      159.75     18.86 o
   5  -6   8        0.13       -4.03      4.15 o
   6  -6   8       77.60       69.61     15.98 o
   7  -6   8       10.76        0.08      5.02 o
   8  -6   8        5.80        1.06      5.52 o
   9  -6   8        2.11        8.52      7.07 o
  10  -6   8       90.83       75.59     11.15 o
  11  -6   8       48.67       54.75     10.55 o
 -12  -5   8      102.49      107.32      9.93 o
 -11  -5   8       21.13       25.98      7.62 o
 -10  -5   8       82.12      117.72     11.89 o
  -9  -5   8       71.98       75.73     12.05 o
  -8  -5   8      108.36      120.17     11.41 o
  -7  -5   8       17.72        7.87     11.52 o
  -6  -5   8      145.92      131.82     10.20 o
  -5  -5   8       17.74        0.00      5.24 o
  -4  -5   8      386.98      372.40     21.99 o
  -3  -5   8      171.81      120.60      7.71 o
  -2  -5   8      894.42      917.03     17.11 o
  -1  -5   8        7.37        2.96      1.38 o
   0  -5   8        0.02       -1.31      1.31 o
   1  -5   8      139.45      108.74      3.84 o
   2  -5   8     2012.67     2084.76     41.39 o
   3  -5   8        4.54        3.79      3.67 o
   5  -5   8      361.80      368.21     18.33 o
   6  -5   8      114.37      110.65      9.59 o
   7  -5   8      640.03      641.63     45.83 o
   8  -5   8      368.71      310.38     16.07 o
   9  -5   8       37.30       32.17      7.80 o
  10  -5   8      220.61      175.36     26.97 o
  11  -5   8       38.82       49.76     16.76 o
 -12  -4   8       11.50        9.46      7.33 o
 -11  -4   8       34.21       41.12      8.04 o
 -10  -4   8       29.96       31.06      7.22 o
  -9  -4   8       24.40       23.38      6.19 o
  -8  -4   8       87.61      116.72     20.43 o
  -7  -4   8       70.86       72.32      8.65 o
  -6  -4   8       54.01       63.68      7.54 o
  -5  -4   8       68.79       79.10      7.43 o
  -3  -4   8     3708.02     3852.74     76.29 o
  -2  -4   8      805.60      876.57     16.53 o
  -1  -4   8      279.55      237.10      6.80 o
   0  -4   8     1003.06     1133.63     28.05 o
   1  -4   8      212.58      180.36     35.61 o
   2  -4   8     2274.02     2125.47     73.33 o
   3  -4   8      962.37      973.17     35.61 o
   4  -4   8      297.04      337.25      9.04 o
   5  -4   8      619.01      651.19     32.48 o
   6  -4   8      213.10      248.30     16.80 o
   7  -4   8     1021.68      960.72     24.85 o
   8  -4   8       29.80       34.55      5.61 o
   9  -4   8       15.04       22.77      5.83 o
  10  -4   8        0.38        2.81      5.30 o
  11  -4   8       16.24       22.19      8.68 o
 -12  -3   8      108.46       86.38     19.12 o
 -11  -3   8      116.34      134.18     10.00 o
 -10  -3   8       19.60       15.27      5.11 o
  -9  -3   8       36.26       39.34      8.48 o
  -8  -3   8      421.51      434.05     14.91 o
  -7  -3   8       78.76       84.48      6.92 o
  -6  -3   8      235.84      234.06      9.43 o
  -5  -3   8       11.34        8.00      3.06 o
  -4  -3   8     1077.01     1125.44     24.99 o
  -3  -3   8       34.96       44.00      7.33 o
  -2  -3   8        2.19       -1.57      4.19 o
  -1  -3   8      953.36      965.08     25.40 o
   0  -3   8        1.83        4.19      3.14 o
   2  -3   8     1207.71     1405.13     37.81 o
   3  -3   8      150.66      164.48      5.04 o
   4  -3   8        2.77        7.35      2.20 o
   5  -3   8      120.59      124.74      5.08 o
   6  -3   8       23.61       32.93      8.29 o
   7  -3   8        2.04       -0.13      2.40 o
   8  -3   8       10.20        6.39      3.06 o
   9  -3   8      359.43      339.34     10.46 o
  10  -3   8       37.51       23.05      7.67 o
  11  -3   8        1.46       -2.67      7.01 o
  12  -3   8        0.67        3.73      8.12 o
 -13  -2   8       14.01        5.26      8.50 o
 -12  -2   8       27.61       39.55     12.83 o
 -11  -2   8       93.13       90.62     12.30 o
 -10  -2   8       17.33       30.12      4.30 o
  -9  -2   8      109.73      106.25      5.76 o
  -8  -2   8       49.86       46.90      5.89 o
  -7  -2   8       80.21       89.47      4.95 o
  -6  -2   8     2069.27     2279.96     42.04 o
  -5  -2   8      434.72      425.39     12.49 o
  -4  -2   8       23.19       27.65      3.42 o
  -3  -2   8      232.31      243.90      6.50 o
  -1  -2   8     1862.99     1943.76     50.22 o
   1  -2   8     1317.35     1405.80     56.57 o
   2  -2   8       79.73      122.11      4.18 o
   3  -2   8     2831.63     2941.34     46.20 o
   4  -2   8      237.87      211.30      4.79 o
   5  -2   8       32.59       32.79      3.78 o
   6  -2   8       15.84       26.10      3.53 o
   7  -2   8       41.85       43.46      4.32 o
   8  -2   8      125.39      102.42      6.35 o
   9  -2   8      190.46      207.37     11.34 o
  10  -2   8       50.57       42.78      6.26 o
  11  -2   8       25.10       21.97      5.91 o
  12  -2   8      153.92      127.57     12.16 o
 -13  -1   8        3.63        2.30      8.12 o
 -12  -1   8        0.23       -1.64      5.31 o
 -11  -1   8       20.79       26.77      8.65 o
 -10  -1   8      284.36      266.30     10.13 o
  -9  -1   8       47.81       63.55      5.20 o
  -8  -1   8      263.82      254.78      8.05 o
  -7  -1   8      147.52      156.43      6.65 o
  -6  -1   8       92.91      110.78      5.29 o
  -5  -1   8      458.21      412.45     10.00 o
  -4  -1   8       11.59       23.37      2.57 o
  -3  -1   8        0.77        3.98      1.58 o
  -2  -1   8      643.46      632.60     14.92 o
  -1  -1   8      151.93      139.23      5.95 o
   0  -1   8       10.44        8.78      2.58 o
   1  -1   8      171.70      124.66      7.85 o
   2  -1   8      579.54      635.75     13.06 o
   3  -1   8        0.39        3.81      1.85 o
   4  -1   8       11.23        9.05      2.06 o
   5  -1   8      653.56      653.80     12.91 o
   6  -1   8      627.98      625.06     12.94 o
   7  -1   8       40.53       45.08      4.61 o
   8  -1   8      130.42      139.43      7.23 o
   9  -1   8       55.02       57.77      7.00 o
  10  -1   8       23.54       23.62      5.70 o
  11  -1   8       19.81       23.97      6.18 o
  12  -1   8        2.10       -0.60      5.42 o
 -13   0   8       50.21       49.94     11.41 o
 -12   0   8       13.83        5.60      7.49 o
 -11   0   8       45.88       40.05      7.11 o
 -10   0   8        0.66        8.09      4.76 o
  -9   0   8        0.03       -0.08      3.34 o
  -8   0   8       28.95       19.15      3.64 o
  -7   0   8      254.04      269.80     10.37 o
  -6   0   8       65.93       53.09      5.12 o
  -5   0   8        0.02       -0.02      2.19 o
  -4   0   8      879.40      852.40     19.79 o
  -3   0   8       37.28       38.30      4.44 o
  -2   0   8       50.24       69.25      4.41 o
  -1   0   8      413.88      378.94      9.94 o
   0   0   8     5269.96     5191.79    102.47 o
   1   0   8     1461.56     1383.26     29.34 o
   2   0   8       64.68       60.11      3.98 o
   3   0   8        0.48        8.67      2.21 o
   4   0   8        4.19        9.70      2.32 o
   5   0   8      391.46      398.71      9.21 o
   6   0   8      646.04      584.29     13.77 o
   7   0   8      429.37      428.23     10.47 o
   8   0   8      279.97      242.94     18.66 o
   9   0   8      315.76      298.68     13.49 o
  10   0   8        3.43        4.28      4.76 o
  11   0   8       84.32       87.05      8.72 o
  12   0   8      384.39      363.86     15.29 o
 -13   1   8       74.39       85.67      9.29 o
 -12   1   8      103.60      105.21      9.55 o
 -11   1   8      116.41      141.86     10.14 o
 -10   1   8       10.94       12.09      5.14 o
  -9   1   8      381.71      349.72     13.00 o
  -8   1   8        3.25       -0.64      2.87 o
  -7   1   8      329.71      347.59      9.17 o
  -6   1   8      139.71      143.49      5.42 o
  -5   1   8        0.59        1.80      1.90 o
  -4   1   8      361.21      308.77      7.75 o
  -3   1   8      515.08      515.16      9.98 o
  -2   1   8     5774.30     5808.06     86.78 o
  -1   1   8     1893.12     1767.05     25.72 o
   0   1   8        1.28        0.04      1.76 o
   1   1   8      723.25      684.87     12.24 o
   2   1   8      776.42      798.27     12.97 o
   3   1   8      623.70      670.62     13.56 o
   4   1   8      176.46      165.50      5.40 o
   5   1   8       98.56       84.90      4.55 o
   6   1   8      147.44      156.90      5.57 o
   7   1   8     1216.65     1119.95     24.08 o
   8   1   8      760.34      723.40     18.75 o
   9   1   8      553.03      534.88     17.58 o
  10   1   8      199.87      184.98     10.53 o
  11   1   8        2.49        6.12      5.50 o
  12   1   8       49.76       41.18      7.67 o
 -13   2   8      237.39      235.77     12.87 o
 -12   2   8       19.65        9.29      5.73 o
 -11   2   8      351.55      352.31     14.27 o
 -10   2   8       12.93        9.59      5.22 o
  -9   2   8      531.50      556.02     22.79 o
  -8   2   8      298.84      282.97     12.85 o
  -7   2   8       71.75       83.27      4.87 o
  -6   2   8      199.06      202.94      6.22 o
  -5   2   8      694.65      724.85     12.71 o
  -4   2   8        8.10        3.66      2.93 o
  -3   2   8      329.62      333.03     12.43 o
  -2   2   8      329.81      293.46      6.64 o
  -1   2   8     1205.60     1171.56     19.43 o
   0   2   8      532.44      441.57      8.75 o
   1   2   8     1988.61     1987.36     35.17 o
   2   2   8     3267.69     3342.77     58.62 o
   3   2   8      257.84      248.24      7.70 o
   4   2   8      672.53      689.15     12.22 o
   5   2   8       69.59       86.68      5.56 o
   6   2   8       22.58       24.77      4.03 o
   7   2   8        8.41       12.57      3.47 o
   8   2   8       84.50       78.66      6.17 o
   9   2   8       18.19       19.64      5.31 o
  10   2   8      172.76      184.45     13.97 o
  11   2   8       19.82       19.13      6.23 o
  12   2   8       95.75      106.98      9.66 o
 -12   3   8       27.54       28.39      6.94 o
 -11   3   8      176.53      194.18     10.87 o
 -10   3   8       35.58       37.30      6.22 o
  -9   3   8       45.53       35.98      6.95 o
  -8   3   8     1241.98     1202.91     30.39 o
  -7   3   8        4.22        5.45      2.57 o
  -6   3   8       39.21       55.06      4.27 o
  -5   3   8       27.03       23.09      2.64 o
  -4   3   8       10.28       12.49      2.27 o
  -3   3   8       94.44      111.17      4.51 o
  -2   3   8     1052.95     1130.17     24.41 o
  -1   3   8       10.34        8.96      2.38 o
   0   3   8        0.69        3.59      2.58 o
   1   3   8      261.00      277.33     16.50 o
   2   3   8        1.83        0.15      2.53 o
   3   3   8        0.00        1.43      2.17 o
   4   3   8       13.98       16.63      4.15 o
   5   3   8      363.58      332.74      9.93 o
   6   3   8      257.98      275.53      8.07 o
   7   3   8      124.81      126.56      6.31 o
   8   3   8      125.13      119.71      7.19 o
   9   3   8        0.76       -1.24      3.81 o
  10   3   8      140.93      137.35     13.36 o
  11   3   8       62.21       61.39     14.92 o
 -12   4   8      102.08       81.05      8.73 o
 -11   4   8       42.29       44.31      6.70 o
 -10   4   8      554.16      528.73     17.54 o
  -9   4   8        9.93        9.33      4.59 o
  -8   4   8      452.49      442.63     15.33 o
  -7   4   8      386.55      396.12     11.11 o
  -6   4   8       20.16       21.72      2.81 o
  -5   4   8      199.24      204.26      5.95 o
  -4   4   8       67.07       63.40      3.52 o
  -3   4   8       12.61       17.12      3.02 o
  -2   4   8      405.38      418.48      9.85 o
  -1   4   8      675.36      701.62     14.51 o
   0   4   8       36.18       36.65      3.03 o
   1   4   8      283.19      283.62      7.68 o
   2   4   8       66.95       75.42      4.85 o
   3   4   8      290.66      309.05      8.62 o
   4   4   8      168.23      152.22      5.37 o
   5   4   8       30.52       43.49      3.67 o
   6   4   8      244.08      220.01      8.29 o
   7   4   8      325.77      308.32     11.79 o
   8   4   8        4.85        5.79      3.97 o
   9   4   8      311.30      301.16     11.85 o
  10   4   8       17.23       16.07      5.38 o
  11   4   8        9.47       14.54      6.67 o
 -12   5   8       98.85       85.33     11.24 o
 -11   5   8        0.02        2.59      4.92 o
 -10   5   8       84.40       74.35      7.11 o
  -9   5   8       28.79       32.39      4.71 o
  -8   5   8        5.77        2.99      3.38 o
  -7   5   8      587.94      602.25     14.70 o
  -6   5   8       75.36       75.08      4.21 o
  -5   5   8       32.45       36.43      3.02 o
  -4   5   8      451.19      463.50      9.79 o
  -3   5   8       25.64       19.62      1.99 o
  -2   5   8       15.33       11.72      1.97 o
  -1   5   8        9.39        8.32      3.10 o
   0   5   8        3.24        4.88      2.80 o
   1   5   8       83.16       87.02      5.95 o
   2   5   8       47.76       43.02      7.59 o
   3   5   8      143.29      149.28      6.67 o
   4   5   8        6.14        7.64      2.59 o
   5   5   8       29.62       31.34      3.58 o
   6   5   8      695.44      707.71     16.77 o
   7   5   8      251.13      255.47      7.48 o
   8   5   8       70.50       69.33      4.57 o
   9   5   8       11.32       10.61      5.81 o
  10   5   8        0.42       -3.67      6.47 o
  11   5   8        6.52       -6.81      8.91 o
 -11   6   8        0.34       -3.02      6.81 o
 -10   6   8        1.03        2.00      6.03 o
  -9   6   8        7.64        2.09      4.52 o
  -8   6   8       11.48       15.93      4.59 o
  -7   6   8      344.45      347.41     12.50 o
  -6   6   8      379.91      353.87     12.12 o
  -5   6   8       18.79       18.93      3.70 o
  -4   6   8        6.97        4.82      4.68 o
  -3   6   8        7.98       11.69      2.60 o
  -2   6   8      148.43      150.51     12.15 o
  -1   6   8      678.87      617.19     15.89 o
   0   6   8        0.91       -0.96      2.94 o
   1   6   8     1518.92     1357.50     30.52 o
   2   6   8      169.23      172.56      8.11 o
   3   6   8      296.61      273.34     15.19 o
   4   6   8       26.02       33.20      5.02 o
   5   6   8        4.45       11.08      4.52 o
   6   6   8      387.48      355.30     13.70 o
   7   6   8      141.55      144.15     10.17 o
   8   6   8       90.62       99.57      9.38 o
   9   6   8      160.62      183.10     12.49 o
  10   6   8       15.92       17.57      8.18 o
 -11   7   8        0.66       -5.89      5.89 o
 -10   7   8      119.43      106.14     11.32 o
  -9   7   8       32.48       26.18      5.69 o
  -8   7   8      437.67      498.05     16.30 o
  -7   7   8       51.06       55.98      7.91 o
  -6   7   8       69.12       70.30      8.12 o
  -5   7   8       79.01       86.38     14.66 o
  -4   7   8     1527.53     1421.22     31.42 o
  -3   7   8      256.87      236.97     10.74 o
  -2   7   8       98.01      124.60     12.83 o
  -1   7   8      306.86      314.09     13.36 o
   0   7   8       15.67       17.39      8.65 o
   1   7   8      524.84      478.53     17.30 o
   2   7   8      438.75      435.26     16.70 o
   3   7   8       31.57       48.82      8.38 o
   4   7   8       28.33       21.72      5.90 o
   5   7   8       82.31       82.48      9.54 o
   6   7   8       47.94       62.98     10.47 o
   7   7   8      358.15      348.44     25.93 o
   8   7   8       61.00       90.98     11.62 o
   9   7   8       61.99       95.33     12.59 o
  10   7   8       19.80       17.81     12.57 o
 -10   8   8       13.97        0.68     12.05 o
  -9   8   8       15.07       18.62      7.16 o
  -8   8   8       72.60       57.63      8.86 o
  -7   8   8        9.12        8.94      6.55 o
  -6   8   8      230.00      206.19     12.00 o
  -5   8   8       40.36       45.04      9.43 o
  -4   8   8      103.33      128.58     14.40 o
  -3   8   8     1130.64     1082.10     30.36 o
  -2   8   8      825.66      752.13     23.13 o
  -1   8   8      756.09      681.75     35.61 o
   0   8   8     1334.16     1199.51     33.61 o
   1   8   8     1029.58      925.49     37.45 o
   2   8   8      101.33      118.08     18.07 o
   3   8   8      375.65      363.66     16.19 o
   4   8   8      311.63      316.65     18.33 o
   5   8   8      238.41      229.69     13.64 o
   6   8   8      695.82      649.88     24.90 o
   7   8   8       96.90      123.17     12.68 o
   8   8   8      371.35      367.58     19.22 o
   9   8   8       35.68       34.05      9.54 o
 -10   9   8        4.69        3.67      7.04 o
  -9   9   8       15.21        8.65      7.04 o
  -8   9   8      312.65      336.78     22.53 o
  -7   9   8        5.60       11.52      8.38 o
  -6   9   8       30.25       40.85     10.47 o
  -5   9   8        0.47        4.71      7.33 o
  -4   9   8       25.75       25.67      8.38 o
  -3   9   8        5.32        1.31      4.82 o
  -2   9   8     1248.98     1179.85     33.28 o
  -1   9   8      115.42      106.47      9.02 o
   0   9   8        4.80        5.16      5.02 o
   1   9   8       18.83       26.71      6.55 o
   2   9   8       21.07        6.29      7.85 o
   3   9   8      104.82       99.23     10.06 o
   4   9   8      621.51      621.81     23.34 o
   5   9   8       83.75       86.24     25.14 o
   6   9   8       10.46       -1.11      6.55 o
   7   9   8      547.52      540.92     23.41 o
   8   9   8       34.16       28.48      9.31 o
   9   9   8       35.47       30.54      9.60 o
  -9  10   8      129.74      153.46     18.86 o
  -8  10   8       24.34       22.53     10.47 o
  -7  10   8       16.42       27.24     10.47 o
  -6  10   8       64.95       58.14     11.52 o
  -5  10   8        0.46        2.10      7.33 o
  -4  10   8      161.79      150.84     15.72 o
  -3  10   8       18.94       22.30      8.91 o
  -2  10   8      454.89      393.83     15.92 o
  -1  10   8       61.41       67.32      8.05 o
   0  10   8       20.75       31.98      7.59 o
   1  10   8      228.27      223.60     12.30 o
   2  10   8      201.89      179.23     13.09 o
   3  10   8       38.92       38.79      7.65 o
   4  10   8        0.70       -5.29      5.29 o
   5  10   8        0.21        6.03      7.59 o
   6  10   8      242.43      277.96     40.33 o
   7  10   8       21.54       13.10     10.74 o
   8  10   8      232.52      271.29     19.75 o
  -8  11   8        0.93       -1.04      9.43 o
  -7  11   8       21.66       13.62      9.43 o
  -6  11   8       63.39       81.19     13.62 o
  -5  11   8      107.85      113.65     14.66 o
  -4  11   8        1.42       -1.04      7.33 o
  -3  11   8        0.02       -6.29      6.29 o
  -2  11   8       17.74       16.53      6.10 o
  -1  11   8        6.33        7.65      5.66 o
   0  11   8        3.11       14.12      6.16 o
   1  11   8        2.09        7.17      6.16 o
   2  11   8       69.66       76.15     18.33 o
   3  11   8        1.17        0.34      6.16 o
   4  11   8       44.34       48.12      8.91 o
   5  11   8        0.42        1.39      6.63 o
   6  11   8        5.64       15.12      8.12 o
   7  11   8        1.41       20.30     14.92 o
  -7  12   8        0.86        2.62      9.43 o
  -6  12   8       18.69       17.81     10.47 o
  -5  12   8        2.82        4.19      9.43 o
  -4  12   8      147.73      181.74     18.33 o
  -3  12   8       38.49       39.81     10.47 o
  -2  12   8       48.80       53.95     11.00 o
  -1  12   8       59.88       79.69      9.40 o
   0  12   8        7.91        9.33      6.10 o
   1  12   8        2.93       11.26     11.78 o
   2  12   8       25.05       24.32      7.85 o
   3  12   8      126.83      151.64     26.97 o
   4  12   8       50.50       54.82     13.62 o
   5  12   8       14.96       10.07      7.91 o
   6  12   8       26.39       12.43      8.28 o
  -5  13   8        0.68        2.62      8.91 o
  -4  13   8      115.38      146.13     17.28 o
  -3  13   8       74.04       64.95     12.57 o
  -2  13   8       15.43       29.33      9.95 o
  -1  13   8        6.32       14.14      8.38 o
   0  13   8        0.36        0.38      6.16 o
   1  13   8      139.12      147.05     12.83 o
   2  13   8        1.74       10.00      6.88 o
   3  13   8        0.00        0.32     10.47 o
   4  13   8      129.89      133.99     23.57 o
  -2  14   8       33.29       28.28     11.00 o
  -1  14   8        8.16        5.76      8.91 o
   0  14   8       66.41       78.35     18.07 o
   1  14   8        0.56       -6.29      6.29 o
  -3 -14   9      144.88      182.91     18.33 o
  -2 -14   9       74.94       82.32     21.47 o
   2 -14   9        0.08        2.10      4.71 o
  -5 -13   9       15.55       13.21      5.93 o
  -4 -13   9       23.32       19.42      5.47 o
  -3 -13   9       34.60       20.34      9.43 o
  -2 -13   9       11.50        8.76     12.57 o
   1 -13   9       89.95       80.14     16.76 o
   2 -13   9        2.26        3.67      4.21 o
   3 -13   9        1.14        0.35      4.68 o
   4 -13   9      117.13      119.98     10.62 o
   5 -13   9       18.09       15.23      6.81 o
  -7 -12   9       10.38       23.48      7.24 o
  -6 -12   9        4.63        8.42      6.09 o
  -5 -12   9      136.72      141.83     10.38 o
  -4 -12   9        3.23        1.54      4.58 o
  -3 -12   9       24.16       23.31      9.26 o
  -2 -12   9       38.35       37.83      7.04 o
  -1 -12   9       38.22       29.82      6.73 o
   0 -12   9      443.74      377.64     27.76 o
   1 -12   9      109.73      103.70     17.28 o
   2 -12   9        7.38        9.26      4.26 o
   3 -12   9       17.28       12.73      5.10 o
   4 -12   9      122.45      131.68     10.56 o
   5 -12   9       20.07       18.23      6.51 o
   6 -12   9       38.09       39.07     13.10 o
  -8 -11   9       25.62       31.91      7.85 o
  -7 -11   9       19.05       18.51     10.33 o
  -6 -11   9       23.97       33.53      6.97 o
  -5 -11   9       37.88       34.66      8.79 o
  -4 -11   9      167.87      174.91      8.86 o
  -3 -11   9        4.20        5.28      5.20 o
  -2 -11   9      103.83      101.20      9.55 o
  -1 -11   9      734.25      652.85     20.97 o
   0 -11   9        4.69       10.65      5.14 o
   1 -11   9      560.02      510.68     33.52 o
   2 -11   9      121.72      101.33      8.91 o
   3 -11   9       17.86       21.91      5.15 o
   4 -11   9       38.07       52.83      7.50 o
   5 -11   9      143.36      149.68     18.33 o
   6 -11   9       30.49       19.90      6.56 o
   7 -11   9        7.53       11.24      6.81 o
  -9 -10   9       13.88        8.60      6.70 o
  -8 -10   9       64.00       73.79      9.32 o
  -7 -10   9       20.03       21.84      6.43 o
  -6 -10   9        6.53        3.77      6.10 o
  -5 -10   9      323.76      316.39     14.63 o
  -4 -10   9      150.49      141.27     13.86 o
  -3 -10   9        6.30       11.19      3.53 o
  -2 -10   9        0.17        6.48      5.41 o
  -1 -10   9       16.02       29.27     11.00 o
   0 -10   9      333.60      342.56     37.71 o
   1 -10   9        2.01       -0.52      7.33 o
   2 -10   9        0.93        2.07      3.70 o
   3 -10   9        0.81        2.80      4.16 o
   4 -10   9       22.49       20.94      5.57 o
   5 -10   9       72.42       72.50      8.69 o
   6 -10   9      103.72      120.96     11.78 o
   7 -10   9        0.64       -5.44      5.93 o
   8 -10   9        2.39       -5.46      5.46 o
 -10  -9   9       60.34      101.33     17.72 o
  -9  -9   9       12.57       16.89      7.04 o
  -8  -9   9       24.69       26.69      9.64 o
  -7  -9   9       18.06       21.83     17.02 o
  -6  -9   9      119.23      113.62     10.85 o
  -5  -9   9      267.88      255.71     13.47 o
  -4  -9   9       33.40       29.41      5.33 o
  -3  -9   9        1.55       -2.39      3.27 o
  -2  -9   9      397.12      376.92     17.78 o
  -1  -9   9      169.89      157.29     12.74 o
   0  -9   9        0.01       -3.10      4.25 o
   1  -9   9      239.95      213.63     18.33 o
   2  -9   9      273.66      286.94     11.45 o
   3  -9   9        1.31        2.47      5.50 o
   4  -9   9       49.87       43.90     10.21 o
   5  -9   9      495.62      519.17     31.69 o
   6  -9   9       77.92       84.10      9.63 o
   7  -9   9       17.05       32.12      7.68 o
   8  -9   9      150.82      136.48     13.08 o
   9  -9   9       60.12       61.65     10.37 o
 -10  -8   9       54.37       48.14      8.79 o
  -9  -8   9       51.82       52.11     10.06 o
  -8  -8   9      497.63      548.31     22.64 o
  -7  -8   9       65.40       56.17     15.19 o
  -6  -8   9       22.16       21.57      6.01 o
  -5  -8   9       95.74       83.14     14.92 o
  -4  -8   9      198.60      174.27      8.32 o
  -3  -8   9      463.63      433.68     12.81 o
  -2  -8   9        0.14        3.44      4.61 o
  -1  -8   9        4.20        9.04      4.99 o
   0  -8   9      162.30      177.17     11.69 o
   1  -8   9       45.51       37.52      2.72 o
   2  -8   9      165.87      157.83      7.20 o
   3  -8   9       40.38       29.33     10.47 o
   4  -8   9      280.12      267.64     17.02 o
   5  -8   9      198.18      223.84     31.16 o
   6  -8   9        9.47        7.98      6.01 o
   7  -8   9       68.89       57.18     10.74 o
   8  -8   9        7.64        2.94      6.40 o
   9  -8   9        9.87        4.68      6.77 o
  10  -8   9       11.04       26.09      8.72 o
 -11  -7   9       59.95       90.79     11.69 o
 -10  -7   9        8.77        1.78      6.32 o
  -9  -7   9      101.05       99.64     12.07 o
  -8  -7   9       20.39       13.50      7.07 o
  -7  -7   9      237.96      262.82     22.26 o
  -6  -7   9      120.40       99.41      9.40 o
  -5  -7   9       48.22       56.12      8.12 o
  -4  -7   9       27.40       33.10      8.62 o
  -3  -7   9      178.75      183.38      5.94 o
  -2  -7   9       30.13       40.17      2.73 o
  -1  -7   9      805.87      781.29     26.26 o
   0  -7   9        2.30        1.84      4.07 o
   1  -7   9      435.52      397.14      9.90 o
   2  -7   9     1089.48     1157.98     25.86 o
   3  -7   9      549.27      527.25     31.69 o
   4  -7   9      217.49      207.23     11.45 o
   5  -7   9       39.09       28.05     14.92 o
   6  -7   9       59.58       50.53      7.93 o
   7  -7   9        5.34       -1.71      5.52 o
   8  -7   9       74.94       69.89      9.88 o
   9  -7   9        0.11        7.91      6.55 o
  10  -7   9        7.21       12.91      7.30 o
 -11  -6   9       11.53        8.02      9.67 o
 -10  -6   9        2.13       -5.61      5.61 o
  -9  -6   9        8.87        1.69     16.76 o
  -8  -6   9       17.58       11.23      6.63 o
  -7  -6   9        7.78       -0.62      5.29 o
  -6  -6   9       83.86       94.83      9.01 o
  -5  -6   9      553.88      582.81     19.63 o
  -4  -6   9        5.40        2.25      3.07 o
  -3  -6   9      134.77      135.92      5.25 o
  -2  -6   9        5.60       11.65      2.01 o
  -1  -6   9      864.04      779.03     14.82 o
   0  -6   9      133.73      131.22      4.39 o
   1  -6   9     1065.40      959.10     18.05 o
   2  -6   9      238.46      250.46      6.89 o
   3  -6   9       96.03       96.89     15.19 o
   4  -6   9      190.58      195.36     18.86 o
   5  -6   9        0.15        2.36     10.21 o
   6  -6   9      516.53      523.55     20.16 o
   7  -6   9       13.71        5.75      5.52 o
   8  -6   9      191.31      151.64     17.81 o
   9  -6   9      120.64      117.36     12.21 o
  10  -6   9       67.02       45.87      9.68 o
  11  -6   9       40.56       32.17     13.62 o
 -12  -5   9       15.53        8.74      6.39 o
 -11  -5   9        0.91        6.69      6.52 o
 -10  -5   9      153.29      167.37     12.43 o
  -9  -5   9       70.96       71.71     10.14 o
  -8  -5   9        2.83        3.36      5.73 o
  -7  -5   9      118.20      124.56     11.04 o
  -6  -5   9      561.31      592.67     21.00 o
  -4  -5   9      777.13      835.94     39.29 o
  -3  -5   9      139.56      114.14      4.76 o
  -2  -5   9     2016.33     2120.51     36.65 o
  -1  -5   9      303.50      270.11      6.56 o
   0  -5   9        0.04       -0.02      1.47 o
   1  -5   9       72.54       76.21      4.54 o
   2  -5   9      173.22      186.12      8.35 o
   4  -5   9      131.28      134.08     10.47 o
   5  -5   9      161.51      142.99     12.57 o
   6  -5   9        2.10       -1.31      4.07 o
   7  -5   9        5.01        8.91      7.85 o
   8  -5   9        5.01       17.27      6.67 o
   9  -5   9      267.17      243.68     15.86 o
  10  -5   9       28.18       15.45      7.91 o
  11  -5   9      101.67      107.38     23.05 o
 -12  -4   9       26.21       22.91      6.86 o
 -11  -4   9        3.23        9.13      6.55 o
 -10  -4   9      219.13      249.49     14.75 o
  -9  -4   9       74.84       79.82     10.35 o
  -8  -4   9       46.07       48.88      8.12 o
  -7  -4   9      809.76      767.63     37.19 o
  -6  -4   9       28.31       52.65     11.26 o
  -5  -4   9        0.13        0.77      5.24 o
  -4  -4   9      265.71      285.46     18.33 o
  -3  -4   9      276.15      290.09     12.77 o
  -2  -4   9     2176.48     2261.86     46.28 o
  -1  -4   9       10.97       17.36      2.19 o
   0  -4   9     1162.92     1229.74     39.77 o
   1  -4   9        6.59        6.67      3.67 o
   2  -4   9      186.55      177.03     10.47 o
   3  -4   9      634.44      559.91     21.99 o
   4  -4   9      161.22      165.51     11.00 o
   5  -4   9        0.15        2.91      4.02 o
   6  -4   9        0.97       -0.77      4.40 o
   7  -4   9      149.57      145.08     14.92 o
   8  -4   9       64.97       54.59      6.59 o
   9  -4   9      217.30      199.96     13.73 o
  10  -4   9        2.35       -2.81      5.00 o
  11  -4   9        0.01       11.81      8.05 o
 -12  -3   9       48.07       34.83      9.92 o
 -11  -3   9       10.63        6.55      5.67 o
 -10  -3   9       40.23       36.31      8.06 o
  -9  -3   9        0.06        2.96      4.29 o
  -8  -3   9      197.63      167.12      9.86 o
  -7  -3   9        5.76        9.26      4.21 o
  -6  -3   9       27.00       24.49      4.35 o
  -5  -3   9     1589.72     1683.44     36.55 o
  -4  -3   9      542.50      589.96     15.05 o
  -2  -3   9     1407.94     1694.40     62.33 o
  -1  -3   9        0.53        5.76      4.19 o
   0  -3   9        2.79        2.10      3.67 o
   1  -3   9      559.89      607.41     19.13 o
   2  -3   9      622.45      660.80     19.62 o
   3  -3   9      408.37      453.44     12.22 o
   4  -3   9        0.99        0.29      2.50 o
   5  -3   9       22.05       24.99      4.02 o
   6  -3   9      562.16      589.47     27.48 o
   7  -3   9       15.43        4.55      4.23 o
   8  -3   9       48.19       43.99      4.03 o
   9  -3   9      320.70      302.76     12.94 o
  10  -3   9       31.81       32.61      8.42 o
  11  -3   9        0.00       -6.00      7.16 o
 -12  -2   9        1.12        2.36      7.78 o
 -11  -2   9       15.23       20.80      6.84 o
 -10  -2   9       47.70       51.89      4.69 o
  -9  -2   9       25.44       29.75      3.94 o
  -8  -2   9       29.35       32.23      3.93 o
  -7  -2   9        4.59        9.03      2.73 o
  -6  -2   9      603.71      565.83     12.95 o
  -5  -2   9       15.47       17.18      3.60 o
  -4  -2   9       21.74       17.52      3.30 o
  -3  -2   9     1593.19     1612.00     33.84 o
  -2  -2   9       66.53      105.28      4.61 o
  -1  -2   9       68.77       92.43      6.55 o
   0  -2   9      224.45      236.24      7.41 o
   1  -2   9      494.59      518.31     10.89 o
   2  -2   9      106.08      127.73     12.93 o
   3  -2   9      270.29      282.79      9.02 o
   4  -2   9       19.23       31.68      2.07 o
   5  -2   9        1.55        0.20      2.05 o
   6  -2   9     1080.07     1031.09     21.75 o
   7  -2   9      300.75      274.65      9.06 o
   8  -2   9      147.84      133.93      6.97 o
   9  -2   9       61.78       61.75      6.57 o
  10  -2   9       12.94       13.46      5.37 o
  11  -2   9       34.94       36.61      6.41 o
  12  -2   9       48.39      121.40     13.85 o
 -13  -1   9       31.01       14.68      9.06 o
 -12  -1   9        0.36        0.76      5.07 o
 -11  -1   9       97.29      101.30      8.61 o
 -10  -1   9      474.82      462.32     13.56 o
  -9  -1   9        0.20        5.16      3.47 o
  -8  -1   9       17.88       17.22      3.60 o
  -7  -1   9       86.18       95.03      5.49 o
  -6  -1   9       29.16       24.61      4.54 o
  -5  -1   9      180.03      211.03     10.98 o
  -4  -1   9      174.07      212.43      6.23 o
  -3  -1   9      477.84      485.81     10.50 o
  -2  -1   9      565.23      598.77     12.35 o
  -1  -1   9      384.46      406.77      8.83 o
   0  -1   9        1.11        1.24      1.70 o
   1  -1   9      431.14      442.04      8.64 o
   2  -1   9      466.56      479.72      9.38 o
   3  -1   9       83.57      102.69      3.93 o
   4  -1   9       46.06       45.66      3.17 o
   5  -1   9       96.07      111.78      4.80 o
   6  -1   9       50.30       67.84      4.42 o
   7  -1   9      812.76      762.75     17.85 o
   8  -1   9      227.04      192.16     15.58 o
   9  -1   9        6.08        5.15      4.76 o
  10  -1   9       31.35       35.36      6.37 o
  11  -1   9      163.34      167.10     10.88 o
  12  -1   9       13.56       13.01      6.38 o
 -13   0   9       29.14       36.27      9.85 o
 -12   0   9        1.37        9.88      5.99 o
 -11   0   9        3.00       -1.89      4.96 o
 -10   0   9       28.12       35.65      5.96 o
  -9   0   9      105.46      107.32      6.31 o
  -8   0   9      125.03      114.32      6.16 o
  -7   0   9      469.48      482.60     12.43 o
  -6   0   9      625.59      658.54     17.70 o
  -5   0   9       51.09       56.70      4.94 o
  -4   0   9        6.86        7.69      3.17 o
  -3   0   9       21.86       29.44      3.42 o
  -2   0   9      110.32       87.92      4.11 o
  -1   0   9      447.77      453.88     19.90 o
   0   0   9     2023.67     2078.63     63.14 o
   1   0   9        5.83        5.48      1.92 o
   2   0   9      364.74      348.31      9.30 o
   3   0   9      158.61      187.33      5.96 o
   4   0   9      352.36      416.78      9.21 o
   5   0   9       10.04       23.44      3.59 o
   6   0   9      161.43      161.46      6.79 o
   7   0   9      247.13      263.23      8.05 o
   8   0   9       84.99       74.79      7.12 o
   9   0   9      164.55      161.64      9.75 o
  10   0   9        6.10        2.65      5.55 o
  11   0   9       75.24       53.90      7.52 o
  12   0   9       24.47       19.54      6.84 o
 -13   1   9        0.18        9.26      6.05 o
 -12   1   9       76.71       78.70      8.78 o
 -11   1   9      182.82      215.16     11.48 o
 -10   1   9      191.52      174.74      9.93 o
  -9   1   9      456.41      484.54     13.74 o
  -8   1   9      320.63      304.76      9.86 o
  -7   1   9      148.50      152.28      7.43 o
  -6   1   9     1349.59     1302.71     41.01 o
  -5   1   9      211.03      242.02      6.36 o
  -4   1   9      111.52      128.82      4.51 o
  -3   1   9      834.54      839.75     16.71 o
  -2   1   9      588.90      585.81     10.89 o
  -1   1   9       89.11      122.62      3.36 o
   0   1   9      109.77      111.42      4.05 o
   1   1   9     3686.39     3873.99     54.36 o
   2   1   9      316.21      329.12      6.83 o
   3   1   9       12.82       18.77      4.29 o
   4   1   9      542.99      508.74     14.75 o
   5   1   9      179.77      159.37      5.69 o
   6   1   9     1307.56     1250.73     22.85 o
   7   1   9       13.94       10.59      3.79 o
   8   1   9        2.87        1.18      3.65 o
   9   1   9        9.22       11.56      5.12 o
  10   1   9       49.74       50.63      7.24 o
  11   1   9        0.50        1.30      5.34 o
  12   1   9        6.19        4.63      6.19 o
 -12   2   9       47.73       46.25      9.54 o
 -11   2   9       65.84       71.82      7.94 o
 -10   2   9       31.66       30.55      6.22 o
  -9   2   9      580.02      586.93     18.44 o
  -8   2   9       52.94       47.65      8.69 o
  -7   2   9       35.07       45.01      3.95 o
  -6   2   9      285.89      313.00      7.50 o
  -5   2   9      575.15      647.05     14.19 o
  -4   2   9      639.38      762.26     16.00 o
  -3   2   9        4.33        5.97      2.23 o
  -2   2   9     3506.27     3643.67     55.74 o
  -1   2   9     2202.92     2250.22     35.29 o
   0   2   9    14033.46    14221.12    213.66 o
   1   2   9      501.50      578.14     11.13 o
   2   2   9      433.91      427.88     10.13 o
   3   2   9      232.38      236.05      5.89 o
   4   2   9      328.24      310.71      7.24 o
   5   2   9      822.66      809.01     18.23 o
   6   2   9     1284.04     1199.74     22.53 o
   7   2   9       89.68       99.07      6.73 o
   8   2   9      116.77      115.19      7.27 o
   9   2   9        0.22        2.32      4.63 o
  10   2   9      215.16      205.18     11.05 o
  11   2   9       75.13       96.52      9.20 o
 -12   3   9        3.20        0.52      5.44 o
 -11   3   9      413.11      401.24     15.42 o
 -10   3   9       95.89      109.98      8.60 o
  -9   3   9        1.96        6.48      4.39 o
  -8   3   9      655.48      627.03     18.76 o
  -7   3   9      161.11      171.55      6.16 o
  -6   3   9        2.41        4.82      2.63 o
  -5   3   9        0.04       -0.45      2.08 o
  -4   3   9      142.71      158.22      5.26 o
  -3   3   9        3.45        3.59      2.19 o
  -2   3   9        0.72        4.01      2.42 o
  -1   3   9      270.01      260.23      8.26 o
   0   3   9        5.66        6.50      3.39 o
   1   3   9      102.04      110.57      7.01 o
   2   3   9     1771.41     1742.87     37.24 o
   3   3   9      306.51      287.15      8.42 o
   4   3   9      341.29      325.89     13.00 o
   5   3   9       28.65       31.88      3.99 o
   6   3   9     1093.59     1095.96     21.05 o
   7   3   9        6.96       11.12      3.47 o
   8   3   9       40.96       47.31      5.75 o
   9   3   9        5.34        6.03      4.69 o
  10   3   9       78.34       71.04      9.06 o
  11   3   9       36.74       50.79     13.62 o
 -12   4   9       10.36        2.91      5.81 o
 -11   4   9       24.01       24.79      6.08 o
 -10   4   9        4.15        3.75      4.85 o
  -9   4   9       32.39       39.65      5.83 o
  -8   4   9      140.57      136.86      7.29 o
  -7   4   9      690.96      697.60     16.58 o
  -6   4   9       25.52       28.92      3.21 o
  -5   4   9      105.95      121.61      5.91 o
  -4   4   9      245.72      249.25      7.01 o
  -3   4   9       58.84       75.97      3.87 o
  -2   4   9      122.04      144.75      4.63 o
  -1   4   9      289.28      302.08      8.11 o
   0   4   9      158.14      203.44      6.37 o
   1   4   9     1228.76     1271.80     24.56 o
   2   4   9      122.55      107.67      5.62 o
   3   4   9      103.96       97.44      4.58 o
   4   4   9      252.74      262.30      8.36 o
   5   4   9      146.94      145.29      6.84 o
   6   4   9       26.25       28.42      4.24 o
   7   4   9      316.62      287.07      9.80 o
   8   4   9        0.14       -3.71      3.71 o
   9   4   9        3.63       12.00      6.43 o
  10   4   9       79.10       87.19      7.99 o
  11   4   9       25.52       32.48      7.65 o
 -12   5   9       82.23       60.93      7.54 o
 -11   5   9       53.73       58.96      9.82 o
 -10   5   9       29.81       23.32      7.47 o
  -9   5   9       73.67       72.21      9.49 o
  -8   5   9       86.69       94.58      6.26 o
  -7   5   9        1.05        0.98      3.13 o
  -6   5   9        6.18        8.15      2.59 o
  -5   5   9       52.55       50.38      3.64 o
  -4   5   9      218.71      231.85      6.33 o
  -3   5   9       43.49       48.21      3.12 o
  -2   5   9      105.48       91.43      4.57 o
  -1   5   9      554.07      539.24     10.60 o
   0   5   9        1.47        2.17      1.89 o
   1   5   9      514.61      521.74     10.54 o
   2   5   9       51.90       59.42      4.75 o
   3   5   9        4.16        4.19      2.78 o
   4   5   9       13.45       15.58      3.44 o
   5   5   9      423.17      408.76     11.29 o
   6   5   9      173.49      165.85      7.44 o
   7   5   9      156.49      164.38      6.52 o
   8   5   9       38.27       39.88      4.12 o
   9   5   9        3.10        2.80      7.85 o
  10   5   9        4.05       -2.10      6.67 o
  11   5   9        0.17       -9.43      9.43 o
 -11   6   9        0.91       -3.93      5.89 o
 -10   6   9       12.99        1.43      6.03 o
  -9   6   9       50.30       51.42      6.60 o
  -8   6   9      106.76       90.84      5.49 o
  -7   6   9        3.13        6.24      2.71 o
  -6   6   9       96.45       96.12      7.00 o
  -5   6   9      115.16      122.27      6.15 o
  -4   6   9       99.46      106.63      5.69 o
  -3   6   9      376.83      374.03     10.35 o
  -2   6   9      226.68      236.96      9.06 o
  -1   6   9      982.60      897.37     21.43 o
   0   6   9       70.69       78.70      5.93 o
   1   6   9      168.17      179.21      8.02 o
   2   6   9      194.73      170.43     19.58 o
   3   6   9       79.62       67.14      7.41 o
   4   6   9       22.56       20.33      4.91 o
   5   6   9       28.41       32.97      5.60 o
   6   6   9      483.64      423.93     15.31 o
   7   6   9        3.66       -3.46      4.63 o
   8   6   9      491.40      461.00     19.16 o
   9   6   9      127.98      132.29     15.25 o
  10   6   9       19.27       28.99      8.70 o
 -11   7   9        0.52        2.55      8.12 o
 -10   7   9      178.25      155.98     12.57 o
  -9   7   9       15.79       12.52      5.09 o
  -8   7   9      112.21      107.28      8.52 o
  -7   7   9        2.87       -2.35      6.23 o
  -6   7   9        3.65        2.48      4.48 o
  -5   7   9      102.19      103.89      9.06 o
  -4   7   9        7.53        3.93      4.44 o
  -3   7   9        0.17        1.04      4.07 o
  -2   7   9      431.11      427.50     15.54 o
  -1   7   9     1229.01     1139.56     31.79 o
   0   7   9        1.81       -4.71      4.71 o
   1   7   9     2227.50     2078.46     53.57 o
   2   7   9       48.08       64.15      7.80 o
   3   7   9      172.31      198.54     16.24 o
   4   7   9       17.15        6.03      7.59 o
   5   7   9        1.58        0.80      5.52 o
   6   7   9      116.79      149.91     13.15 o
   7   7   9        6.15        1.72      6.26 o
   8   7   9      324.62      335.61     18.14 o
   9   7   9       13.53        5.43      8.91 o
  10   7   9       12.69        7.71     14.14 o
 -10   8   9        2.82        7.37      7.22 o
  -9   8   9       40.60       35.14     12.05 o
  -8   8   9      212.33      190.59     14.23 o
  -7   8   9       52.27       66.83      9.02 o
  -6   8   9       49.78       56.57     11.00 o
  -5   8   9      197.97      177.56     16.76 o
  -4   8   9        3.32       11.40      4.61 o
  -3   8   9      954.31      871.66     26.11 o
  -2   8   9      180.77      192.59     10.55 o
  -1   8   9      515.13      455.38     24.09 o
   0   8   9      144.01      150.60     10.88 o
   1   8   9        2.84        4.19      5.50 o
   2   8   9     2348.24     2070.10     54.47 o
   3   8   9        7.24       10.08      6.81 o
   4   8   9      259.10      280.50     14.76 o
   5   8   9       29.30       22.91     12.57 o
   6   8   9       21.13       19.64      7.41 o
   7   8   9       10.91        8.91      6.84 o
   8   8   9      272.32      283.15     17.22 o
   9   8   9       63.77       50.21     10.67 o
 -10   9   9        9.50        6.49      7.58 o
  -9   9   9       12.00       11.52     10.47 o
  -8   9   9       61.24       75.42     14.14 o
  -7   9   9       54.60       53.95     12.05 o
  -6   9   9        4.68        1.57      7.85 o
  -5   9   9       61.67       70.71     12.57 o
  -4   9   9      972.03      909.26     38.76 o
  -3   9   9       48.55       66.08      7.78 o
  -2   9   9       13.66        2.62      4.77 o
  -1   9   9      519.83      540.04     19.22 o
   0   9   9        5.79        9.58      5.52 o
   1   9   9     1011.18     1012.46     31.01 o
   2   9   9        6.71        5.05      5.66 o
   3   9   9       69.23       63.92      8.93 o
   4   9   9      321.09      271.70     28.02 o
   5   9   9        2.67        4.05      6.03 o
   6   9   9        3.49       10.32      7.16 o
   7   9   9       52.99       66.40     13.88 o
   8   9   9       93.29       88.05     12.30 o
  -9  10   9       10.80       15.19     11.00 o
  -8  10   9       17.73       22.53     10.47 o
  -7  10   9       10.95       35.09     11.00 o
  -6  10   9      289.97      317.93     21.47 o
  -5  10   9      119.60      114.19     14.14 o
  -4  10   9       81.42      118.90     14.14 o
  -3  10   9        0.88       -5.76      5.76 o
  -2  10   9      212.05      229.73     19.64 o
  -1  10   9      243.26      280.18     13.49 o
   0  10   9      111.50      104.68     10.74 o
   1  10   9       71.26       65.23      8.42 o
   2  10   9       10.64       20.54      6.55 o
   3  10   9       76.74       66.58     13.10 o
   4  10   9        6.37       14.96      6.63 o
   5  10   9       14.94       13.23     11.52 o
   6  10   9        0.36        2.48      7.01 o
   7  10   9       41.17       54.50     10.57 o
   8  10   9       27.14       30.30      9.56 o
  -8  11   9       32.44       44.00     13.10 o
  -7  11   9       38.82       41.90     12.05 o
  -6  11   9       10.99        2.10      9.43 o
  -5  11   9        0.50       -3.14      7.85 o
  -4  11   9        6.09        7.33      7.85 o
  -3  11   9        5.30        7.33      7.85 o
  -2  11   9       86.38       88.05      9.95 o
  -1  11   9       59.25       66.51     18.59 o
   0  11   9        0.09       -4.19      5.02 o
   1  11   9       45.77       60.11     15.72 o
   2  11   9        4.89        8.72      6.03 o
   3  11   9       45.74       52.50      8.93 o
   4  11   9        2.27       -5.06      8.38 o
   5  11   9        0.67       10.88      6.84 o
   6  11   9      116.52      129.94     13.79 o
   7  11   9       31.46       24.75     11.52 o
  -6  12   9        2.81        4.19      9.95 o
  -5  12   9       36.38       42.95     11.52 o
  -4  12   9      112.97      111.57     15.19 o
  -3  12   9      161.77      200.60     19.38 o
  -2  12   9       14.98        7.85      7.85 o
  -1  12   9       26.37       23.25      8.65 o
   0  12   9      116.29      129.78     12.07 o
   1  12   9        2.30       -2.71      9.43 o
   2  12   9        3.00        3.37      6.29 o
   3  12   9      192.01      227.61     16.36 o
   4  12   9        1.87       -2.66      6.78 o
   5  12   9       63.88       66.70     11.26 o
  -5  13   9      233.98      320.55     23.05 o
  -4  13   9       76.21      113.65     15.72 o
  -3  13   9        0.10       -1.04      8.38 o
  -2  13   9        4.48        9.95      9.43 o
  -1  13   9       68.47       70.35      9.92 o
   0  13   9       19.72       15.78      7.37 o
   1  13   9       11.17       13.07      9.95 o
   2  13   9       26.54       43.28      9.17 o
   3  13   9       42.48       60.76     10.20 o
  -5 -13  10        9.57        5.44      6.23 o
  -4 -13  10        4.29        6.99      5.18 o
  -3 -13  10        5.00       -3.00      7.91 o
  -2 -13  10        0.95        6.38      7.75 o
   0 -13  10        0.11       -3.67      8.38 o
   1 -13  10       24.23       40.33     13.62 o
   2 -13  10       49.78       47.02      5.75 o
   3 -13  10       68.75       85.55      8.52 o
   4 -13  10      125.72      142.82     11.20 o
  -7 -12  10        4.83        4.80      6.58 o
  -6 -12  10       97.62      104.28      9.84 o
  -5 -12  10       47.19       42.67      7.34 o
  -4 -12  10       98.79       97.48      8.12 o
  -3 -12  10      173.10      169.06     13.73 o
  -2 -12  10       13.74        4.84      7.13 o
  -1 -12  10       10.60        6.53      5.50 o
   0 -12  10       66.61      103.18     17.81 o
   1 -12  10       48.67       27.76     11.52 o
   2 -12  10       14.58       19.41      6.03 o
   3 -12  10      143.68      143.84     11.00 o
   4 -12  10       10.01       -1.48      5.46 o
   5 -12  10       10.30       13.28      6.40 o
   6 -12  10        0.23        3.04      6.40 o
  -8 -11  10        5.12       11.36      8.24 o
  -7 -11  10       33.43       30.74      7.39 o
  -6 -11  10       97.81      106.15      9.85 o
  -5 -11  10       39.30       46.68      9.27 o
  -4 -11  10       72.65       76.75      6.90 o
  -3 -11  10       33.96       37.48      4.77 o
  -2 -11  10       89.78       73.76     10.29 o
  -1 -11  10      127.25      129.27     12.57 o
   0 -11  10        3.13        7.33      6.30 o
   1 -11  10        0.69        7.85      8.91 o
   2 -11  10       79.74      101.43     24.35 o
   3 -11  10       93.34       91.14      8.39 o
   4 -11  10       33.26       36.71      6.92 o
   5 -11  10      113.44      121.88     10.98 o
   6 -11  10        5.18        2.68      5.86 o
   7 -11  10       31.28       27.61     11.00 o
  -9 -10  10       23.15       26.62     11.38 o
  -8 -10  10        3.76       10.77      6.42 o
  -7 -10  10       40.14       41.86     12.57 o
  -6 -10  10        1.80       -1.39      5.71 o
  -5 -10  10      114.71      136.35     11.26 o
  -4 -10  10        4.16        2.45      3.85 o
  -3 -10  10       30.72       27.08      6.02 o
  -2 -10  10        1.44        6.22      5.89 o
  -1 -10  10       51.30       55.01      8.89 o
   0 -10  10      646.58      650.75     43.47 o
   1 -10  10      228.80      191.70     21.99 o
   2 -10  10       40.12       36.52      5.20 o
   3 -10  10      105.14      106.78      8.43 o
   4 -10  10       17.71       10.67      5.39 o
   5 -10  10       54.53       47.29      7.75 o
   6 -10  10       12.76        9.46      5.99 o
   7 -10  10      145.56      163.71     13.61 o
   8 -10  10       28.67       21.51      7.53 o
 -10  -9  10       68.00       75.94     10.51 o
  -9  -9  10       39.41       34.59      8.39 o
  -8  -9  10       43.98       48.97      9.06 o
  -7  -9  10       14.07       11.01      6.41 o
  -6  -9  10        0.57       -0.66      5.31 o
  -5  -9  10      142.48      147.43     11.02 o
  -4  -9  10        8.82       12.16      4.24 o
  -3  -9  10        0.61       -2.93      2.93 o
  -2  -9  10      222.65      221.01     28.02 o
  -1  -9  10      184.19      187.18     13.89 o
   0  -9  10        0.07       -1.84      4.44 o
   1  -9  10       82.17       93.49      5.59 o
   2  -9  10      358.31      359.35     13.54 o
   3  -9  10       16.31        7.10      4.51 o
   4  -9  10        5.84        5.38      4.92 o
   5  -9  10       71.40       72.36      8.56 o
   6  -9  10      185.40      156.11     12.33 o
   7  -9  10      164.92      171.57     17.81 o
   8  -9  10      233.34      246.62     24.35 o
   9  -9  10       14.51       18.12      8.04 o
 -10  -8  10       49.73       50.80     10.25 o
  -9  -8  10      107.75      111.81     15.98 o
  -8  -8  10      103.52       97.30     11.45 o
  -7  -8  10       17.66       16.54      6.39 o
  -6  -8  10       22.30       30.38      6.77 o
  -5  -8  10        2.38        5.40      4.92 o
  -4  -8  10      455.65      431.02     13.72 o
  -3  -8  10       43.57       31.36      8.25 o
  -2  -8  10      131.86      128.67      4.74 o
  -1  -8  10        0.06        2.18      4.61 o
   0  -8  10       24.30       24.26      5.93 o
   1  -8  10      203.02      200.60      7.80 o
   2  -8  10       61.39       69.50      6.17 o
   3  -8  10        7.44        1.73      5.24 o
   4  -8  10        7.69        0.52      4.44 o
   5  -8  10       33.32       31.36      6.45 o
   6  -8  10        0.26       -0.84      5.23 o
   7  -8  10        0.01       -6.81      6.81 o
   8  -8  10       17.28       13.16      7.06 o
   9  -8  10       12.87       18.64      7.85 o
 -11  -7  10        4.64        4.41      6.31 o
 -10  -7  10       75.92       75.41     13.36 o
  -9  -7  10        1.07       -5.90      5.90 o
  -8  -7  10      188.36      191.65     25.40 o
  -7  -7  10      136.81      171.87     14.40 o
  -6  -7  10      677.56      660.13     22.90 o
  -5  -7  10     1025.15      962.06     29.07 o
  -4  -7  10      947.08      973.94     24.04 o
  -3  -7  10      518.42      470.28     13.60 o
  -2  -7  10     1098.10     1140.20     21.37 o
  -1  -7  10        0.44        1.74      1.74 o
   0  -7  10        2.58        1.11      1.83 o
   1  -7  10      353.39      360.80      8.63 o
   2  -7  10       98.32       98.73      5.94 o
   3  -7  10       48.38       59.04     12.05 o
   4  -7  10      550.36      596.18     20.44 o
   5  -7  10       69.89       71.42      8.08 o
   6  -7  10       53.85       50.93      7.85 o
   7  -7  10       12.15       11.45      6.29 o
   8  -7  10       45.41       48.69      8.72 o
   9  -7  10       16.31       13.58      7.33 o
  10  -7  10        8.53        2.62     12.05 o
 -11  -6  10        0.47        3.62      6.62 o
 -10  -6  10       19.74       14.32      9.69 o
  -9  -6  10        1.34       -4.61      7.59 o
  -8  -6  10        6.22       -4.97      5.56 o
  -7  -6  10       13.08        9.17      5.79 o
  -6  -6  10      236.23      228.08     15.98 o
  -5  -6  10       80.05       92.71     15.19 o
  -4  -6  10      151.23      145.73     14.78 o
  -3  -6  10      102.56       98.46      6.13 o
  -2  -6  10      272.95      294.52      7.62 o
  -1  -6  10      142.37      155.26      8.09 o
   0  -6  10       94.51      123.82      4.42 o
   1  -6  10       35.53       26.59      2.92 o
   2  -6  10      626.64      622.25     15.79 o
   3  -6  10       28.77       36.12      5.62 o
   4  -6  10      655.68      725.28     23.44 o
   5  -6  10       28.61       30.51     10.21 o
   6  -6  10      377.62      407.73     26.71 o
   7  -6  10       37.43       38.56      7.54 o
   8  -6  10      534.48      532.49     22.36 o
   9  -6  10       46.58       29.96     10.74 o
  10  -6  10        3.99        8.72      7.75 o
 -12  -5  10        1.82        5.62      6.24 o
 -11  -5  10        3.74       -0.17      8.06 o
 -10  -5  10        5.51        4.07      7.68 o
  -9  -5  10      140.59      114.25     22.26 o
  -8  -5  10       51.24       26.74     14.66 o
  -7  -5  10        4.61        8.65      5.66 o
  -6  -5  10      499.92      514.12     19.46 o
  -4  -5  10       96.75       88.52     12.57 o
  -3  -5  10       16.29       13.15      3.69 o
  -2  -5  10      148.62      166.03      6.12 o
  -1  -5  10       51.62       52.20      3.21 o
   0  -5  10        0.17       -0.15      1.69 o
   1  -5  10      103.94       95.93      5.60 o
   2  -5  10      135.44      131.99      9.95 o
   3  -5  10       19.19       21.47      4.71 o
   4  -5  10      130.81      114.71     10.47 o
   5  -5  10      211.71      199.90     11.58 o
   6  -5  10       50.16       50.99     12.31 o
   7  -5  10      292.06      240.27     14.11 o
   8  -5  10        2.21       -4.33      5.76 o
   9  -5  10      112.82       90.15     31.42 o
  10  -5  10      161.55      150.67     14.59 o
  11  -5  10       30.99       36.14     15.72 o
 -12  -4  10       73.34       68.73     10.16 o
 -11  -4  10       12.73        2.55      6.42 o
 -10  -4  10       44.77       52.43      8.24 o
  -9  -4  10        0.01       -5.52      5.52 o
  -8  -4  10       49.42       49.72      8.42 o
  -7  -4  10      261.29      242.01     13.43 o
  -6  -4  10     1093.60     1081.88     31.99 o
  -5  -4  10      507.72      528.77     19.12 o
  -4  -4  10      242.04      278.65     18.86 o
  -3  -4  10      887.57      870.26     27.58 o
  -2  -4  10      145.20      152.18     13.90 o
  -1  -4  10       37.39       43.49      4.45 o
   0  -4  10     1143.21     1341.46     58.14 o
   1  -4  10       72.92      104.23      8.91 o
   2  -4  10      209.63      223.13     12.57 o
   3  -4  10      210.32      227.26     16.80 o
   4  -4  10      106.62       92.81      7.85 o
   5  -4  10      329.58      331.24     14.32 o
   6  -4  10       11.77       10.47      5.29 o
   7  -4  10       35.97       25.64      6.78 o
   8  -4  10      113.46      104.83     11.52 o
   9  -4  10       11.98       14.18      5.50 o
  10  -4  10        0.24       -2.33      5.40 o
  11  -4  10      313.93      287.08     18.78 o
 -12  -3  10       44.02       52.35     11.47 o
 -11  -3  10       41.93       48.59     12.29 o
 -10  -3  10      141.79      174.67     10.64 o
  -9  -3  10      138.45      157.37     10.65 o
  -8  -3  10       28.77       43.47      6.08 o
  -7  -3  10       50.14       47.04      5.84 o
  -6  -3  10        3.36        2.82      3.50 o
  -5  -3  10       14.49       26.99      3.98 o
  -4  -3  10        1.00        0.43      2.50 o
  -3  -3  10      408.27      383.40     17.28 o
  -2  -3  10      502.88      514.34     24.09 o
  -1  -3  10      764.86      822.04     24.90 o
   0  -3  10        1.06       -2.59      2.59 o
   1  -3  10      242.53      253.46     10.81 o
   2  -3  10        8.09        8.55      2.17 o
   3  -3  10       60.67       55.98      5.14 o
   4  -3  10       26.46       31.55      3.93 o
   5  -3  10       57.37       60.51      5.44 o
   6  -3  10      207.80      210.31      9.19 o
   7  -3  10       22.47       25.89      5.09 o
   8  -3  10       25.59       22.73      8.22 o
   9  -3  10        4.94        0.20      7.98 o
  10  -3  10        5.12       -2.46      6.29 o
  11  -3  10       96.29       97.67     12.71 o
 -12  -2  10        6.10       -4.29      7.53 o
 -11  -2  10        1.14        1.94      5.94 o
 -10  -2  10       17.21       22.03      5.56 o
  -9  -2  10        6.10        8.47      3.10 o
  -8  -2  10       47.70       34.66      5.75 o
  -7  -2  10       30.45       36.01      3.29 o
  -6  -2  10      413.14      408.75     13.10 o
  -5  -2  10       12.31       26.30      4.34 o
  -4  -2  10      282.65      272.58      9.05 o
  -3  -2  10     1554.84     1575.57     29.39 o
  -2  -2  10      121.86      144.82      5.70 o
  -1  -2  10      577.72      590.66     12.53 o
   0  -2  10      846.56      994.86     19.16 o
   1  -2  10        0.90       10.39      2.11 o
   2  -2  10       36.66       31.43      2.82 o
   3  -2  10      201.40      231.58      6.73 o
   4  -2  10       84.40       86.04      3.75 o
   5  -2  10      101.20      111.50      4.41 o
   6  -2  10       41.82       54.63      4.37 o
   7  -2  10      232.99      227.18      8.39 o
   8  -2  10       11.31       10.02      3.92 o
   9  -2  10       45.20       38.95      6.10 o
  10  -2  10       26.94       29.20      5.69 o
  11  -2  10       28.40       38.55      9.33 o
 -12  -1  10        0.29       -4.92      4.92 o
 -11  -1  10      385.90      411.69     15.05 o
 -10  -1  10       12.41       11.42      4.43 o
  -9  -1  10      117.26      117.75      7.05 o
  -8  -1  10        7.48        3.32      4.68 o
  -7  -1  10      317.39      341.05      9.86 o
  -6  -1  10       25.41       26.52      3.42 o
  -5  -1  10      394.69      408.44     10.17 o
  -4  -1  10        9.66       10.77      2.18 o
  -3  -1  10      357.68      377.19      8.07 o
  -2  -1  10      740.84      741.63     14.91 o
  -1  -1  10       15.13       29.01      1.71 o
   0  -1  10       16.23       18.97      1.92 o
   1  -1  10     1729.55     1872.40     30.46 o
   2  -1  10      377.15      386.29      8.25 o
   3  -1  10       17.42       24.50      2.46 o
   4  -1  10      319.39      307.48      7.62 o
   5  -1  10      213.36      241.72      6.84 o
   6  -1  10      248.76      240.68      7.24 o
   7  -1  10      251.08      256.11      9.83 o
   8  -1  10       43.52       40.24      5.00 o
   9  -1  10       13.85       17.00      5.20 o
  10  -1  10      634.83      565.01     22.87 o
  11  -1  10        0.04        2.93      5.31 o
 -12   0  10        3.73        4.25      5.84 o
 -11   0  10        2.51        1.23      5.07 o
 -10   0  10      103.63      106.65      8.58 o
  -9   0  10      505.13      500.60     14.10 o
  -8   0  10      375.73      376.42     10.31 o
  -7   0  10        3.00        7.22      3.33 o
  -6   0  10      473.27      483.75     14.51 o
  -5   0  10      472.22      447.91     11.08 o
  -4   0  10        7.76       15.47      3.11 o
  -3   0  10       62.77       65.09      3.66 o
  -2   0  10      275.83      263.08      5.76 o
  -1   0  10      914.67      850.64     16.90 o
   0   0  10       25.95       16.02      2.05 o
   1   0  10      272.94      290.63     11.79 o
   2   0  10      145.24      148.25      9.98 o
   3   0  10      124.31      151.03      5.03 o
   4   0  10        6.69        6.73      2.56 o
   5   0  10      294.26      270.54      8.36 o
   6   0  10      152.35      169.14      7.15 o
   7   0  10      651.00      658.24     14.32 o
   8   0  10      185.16      177.38     13.25 o
   9   0  10       61.83       70.67      7.49 o
  10   0  10      117.47      104.37      9.14 o
  11   0  10      224.71      238.32     12.50 o
 -12   1  10       13.44       16.69      6.38 o
 -11   1  10        3.60        1.74      5.24 o
 -10   1  10      386.85      340.78     19.96 o
  -9   1  10      771.68      731.45     23.96 o
  -8   1  10       23.61       21.74      4.18 o
  -7   1  10        6.04        4.96      3.02 o
  -6   1  10      244.16      250.57     13.91 o
  -5   1  10       26.19       24.90      3.28 o
  -4   1  10      190.19      188.75      5.44 o
  -3   1  10      219.40      243.39     12.22 o
  -2   1  10      188.30      193.93      5.92 o
  -1   1  10     7401.28     7292.34    102.86 o
   0   1  10        6.98        6.63      1.96 o
   1   1  10     3458.33     3565.22     56.12 o
   2   1  10      443.94      474.47      9.87 o
   3   1  10       22.28       20.91      2.40 o
   4   1  10      109.96      111.60      4.98 o
   5   1  10      145.20      137.52      5.77 o
   6   1  10      280.18      282.50      8.28 o
   7   1  10        1.74        7.55      3.65 o
   8   1  10        0.99       -2.30      3.62 o
   9   1  10      334.48      312.69     12.79 o
  10   1  10       12.04        2.97      5.28 o
  11   1  10       15.29       14.92     11.42 o
 -12   2  10       14.96        9.38      6.08 o
 -11   2  10       47.84       37.28      6.80 o
 -10   2  10      245.30      247.10     11.35 o
  -9   2  10      373.78      377.46     13.91 o
  -8   2  10      122.22      121.96      7.10 o
  -7   2  10      602.13      585.83     23.81 o
  -6   2  10       21.95       29.49      3.11 o
  -5   2  10      148.27      161.67      5.96 o
  -4   2  10      648.29      656.08     16.70 o
  -3   2  10      596.47      609.04     13.34 o
  -2   2  10      349.10      335.30      7.58 o
  -1   2  10       90.05      112.78      3.79 o
   0   2  10     2066.40     2020.91     32.72 o
   1   2  10        0.80        2.73      1.94 o
   2   2  10       21.81       18.15      3.24 o
   3   2  10      168.96      148.69      4.75 o
   4   2  10       16.08       19.38      2.88 o
   5   2  10     1072.98     1086.48     20.50 o
   6   2  10      631.60      592.16     13.46 o
   7   2  10       11.07        8.22      3.82 o
   8   2  10      602.98      555.99     15.16 o
   9   2  10       71.73       80.33      7.71 o
  10   2  10       66.91       63.62      8.09 o
  11   2  10       49.66       51.31      9.06 o
 -12   3  10        6.25        6.71      6.18 o
 -11   3  10       61.73       67.75      7.89 o
 -10   3  10      164.06      152.80      9.84 o
  -9   3  10       12.17       12.56      4.82 o
  -8   3  10       48.26       55.44      6.07 o
  -7   3  10       53.72       56.37      4.41 o
  -6   3  10        0.91        1.02      3.47 o
  -5   3  10      307.61      284.72      8.29 o
  -4   3  10        8.23       10.20      2.68 o
  -3   3  10        7.13        5.29      2.80 o
  -2   3  10     1831.12     1768.75     31.69 o
  -1   3  10       99.30      106.87      4.75 o
   0   3  10        2.73        0.74      3.10 o
   1   3  10      184.27      196.16     11.17 o
   2   3  10     1022.35     1087.52     21.44 o
   3   3  10      195.33      202.37      6.24 o
   4   3  10       88.15       99.63      5.94 o
   5   3  10       54.15       64.16      5.26 o
   6   3  10      118.30      110.38      6.13 o
   7   3  10       92.80      102.52      6.82 o
   8   3  10       71.04       67.33      6.93 o
   9   3  10       68.73       75.40      7.51 o
  10   3  10       20.90        6.51      6.47 o
  11   3  10       22.89       31.62      8.12 o
 -12   4  10        1.90        7.26      5.83 o
 -11   4  10        7.19        6.47      5.42 o
 -10   4  10       87.20       86.24      8.03 o
  -9   4  10       43.14       46.41      6.14 o
  -8   4  10        7.84        5.66      4.71 o
  -7   4  10      159.96      145.64      6.01 o
  -6   4  10       98.45       91.16      4.90 o
  -5   4  10      127.67      146.39      5.23 o
  -4   4  10      170.05      170.82      5.60 o
  -3   4  10      192.73      206.64      5.99 o
  -2   4  10      114.79      102.09      4.93 o
  -1   4  10      647.75      661.60     14.36 o
   0   4  10        7.29        7.78      2.47 o
   1   4  10       55.36       64.38      4.91 o
   2   4  10        5.51        7.73      3.61 o
   3   4  10      370.52      400.65      9.42 o
   4   4  10       25.69       36.59      4.23 o
   5   4  10       37.43       38.27      4.58 o
   6   4  10      153.30      130.60      7.17 o
   7   4  10       89.37       91.49      6.58 o
   8   4  10       76.41       74.43      7.23 o
   9   4  10        0.61        0.09      5.54 o
  10   4  10       91.78      101.27     10.06 o
  11   4  10        0.86        0.76      7.85 o
 -12   5  10       26.31       24.35      6.23 o
 -11   5  10        0.39        4.34      5.15 o
 -10   5  10       22.01       20.73      5.54 o
  -9   5  10       17.30       11.48      4.72 o
  -8   5  10       51.01       55.61      5.32 o
  -7   5  10       33.27       40.11      4.49 o
  -6   5  10       39.19       47.44      3.93 o
  -5   5  10      120.17      119.92      5.12 o
  -4   5  10        4.04        4.39      2.27 o
  -3   5  10       95.61       93.87      4.35 o
  -2   5  10       67.04       77.40      3.75 o
  -1   5  10       10.82       14.23      2.54 o
   0   5  10       19.96       20.88      2.97 o
   1   5  10      562.14      545.96     12.74 o
   2   5  10     1060.29     1031.71     24.32 o
   3   5  10      108.26      106.04      5.56 o
   4   5  10        4.24        1.56      2.92 o
   5   5  10       43.72       56.34      4.88 o
   6   5  10      245.60      265.84     10.56 o
   7   5  10       87.89       93.03      5.43 o
   8   5  10       24.30       17.71      3.75 o
   9   5  10        2.64        4.86      6.84 o
  10   5  10        4.29       -0.47      6.78 o
 -11   6  10       94.18       93.72     11.31 o
 -10   6  10        2.86        1.62      6.03 o
  -9   6  10       33.39       41.73      8.65 o
  -8   6  10       34.90       35.67      4.25 o
  -7   6  10       87.63       77.48      5.15 o
  -6   6  10      147.77      149.41      7.82 o
  -5   6  10        0.94        0.54      2.36 o
  -4   6  10        8.68        6.92      2.80 o
  -3   6  10        8.76        9.78      3.63 o
  -2   6  10      287.11      277.98      9.76 o
  -1   6  10      471.18      461.94     17.41 o
   0   6  10     1296.91     1261.95     29.03 o
   1   6  10     1716.24     1651.00     36.76 o
   2   6  10      468.28      428.94     35.80 o
   3   6  10      373.21      393.77     13.17 o
   4   6  10       76.66       79.24      7.44 o
   5   6  10      177.26      157.30     10.16 o
   6   6  10      480.31      457.43     18.81 o
   7   6  10      221.25      202.30     11.95 o
   8   6  10      125.02      133.74     10.78 o
   9   6  10       23.56       15.09      7.58 o
  10   6  10       31.30       18.33      8.89 o
 -11   7  10        0.03        5.55      7.04 o
 -10   7  10       22.63        8.38      8.38 o
  -9   7  10        4.50        0.02      6.30 o
  -8   7  10       44.78       33.13      5.81 o
  -7   7  10       25.05       28.63      5.76 o
  -6   7  10      340.65      347.61     12.57 o
  -5   7  10      107.00      101.66      6.90 o
  -4   7  10       73.56       65.02     11.37 o
  -3   7  10      760.96      773.30     19.83 o
  -2   7  10       14.57       21.99      5.36 o
  -1   7  10      798.87      696.17     22.35 o
   0   7  10        7.26       19.07      5.52 o
   1   7  10      124.42      118.04      9.92 o
   2   7  10      560.55      574.49     20.65 o
   3   7  10      199.24      193.59     14.40 o
   4   7  10     2416.42     2234.88     59.30 o
   5   7  10        4.43        8.78      5.79 o
   6   7  10      442.11      448.60     19.96 o
   7   7  10       83.81       97.65     11.83 o
   8   7  10       39.30       43.70     19.38 o
   9   7  10       43.89       53.80     10.14 o
  10   7  10      109.08      101.71     12.96 o
 -10   8  10      107.20      102.12     16.24 o
  -9   8  10      235.04      264.72     28.28 o
  -8   8  10       66.31       81.07     10.29 o
  -7   8  10        0.07       -6.81      6.81 o
  -6   8  10      412.64      382.35     23.05 o
  -5   8  10      304.27      299.60     19.90 o
  -4   8  10      382.31      388.59     15.17 o
  -3   8  10      161.31      158.43     10.51 o
  -2   8  10     2206.76     2008.73     51.99 o
  -1   8  10      271.30      246.87     12.37 o
   0   8  10     1931.87     1711.20     45.82 o
   1   8  10     1080.64     1012.57     30.79 o
   2   8  10      155.43      152.00     11.83 o
   3   8  10      159.76      145.51     11.93 o
   4   8  10        2.02        5.19      5.73 o
   5   8  10       11.69        5.49      6.41 o
   6   8  10      163.94      176.98     14.76 o
   7   8  10       21.32       18.86      8.15 o
   8   8  10       96.50      107.63     12.77 o
   9   8  10      132.00      139.10     15.19 o
  -9   9  10       57.97       69.66     14.14 o
  -8   9  10       31.03       50.28     12.57 o
  -7   9  10        0.33       -7.33      8.38 o
  -6   9  10      450.21      455.16     25.67 o
  -5   9  10        7.90        6.81      7.85 o
  -4   9  10      749.00      748.99     34.05 o
  -3   9  10      235.74      254.05     12.77 o
  -2   9  10       23.30       22.15      6.10 o
  -1   9  10      290.67      317.70     20.43 o
   0   9  10       21.22       23.13      6.16 o
   1   9  10        6.53       -2.24      5.29 o
   2   9  10       21.11       27.99      6.92 o
   3   9  10       13.40       20.99      6.78 o
   4   9  10      104.62      100.34     10.94 o
   5   9  10      184.02      199.42     15.06 o
   6   9  10      308.71      314.60     17.40 o
   7   9  10       39.83       37.47      9.40 o
   8   9  10        8.21       -0.05     11.00 o
  -9  10  10      116.31      160.80     19.90 o
  -8  10  10       50.04       47.14     12.57 o
  -7  10  10       99.65      115.75     16.24 o
  -6  10  10       14.57        6.81      8.91 o
  -5  10  10        0.01        7.85      8.38 o
  -4  10  10        0.56        1.04      7.33 o
  -3  10  10        8.65        3.11      5.73 o
  -2  10  10       26.98       27.80      6.78 o
  -1  10  10        4.04        4.61      5.52 o
   0  10  10      166.79      194.10     17.81 o
   1  10  10       27.33       33.23      7.53 o
   2  10  10       72.24       76.55      9.54 o
   3  10  10       58.08       43.65      8.65 o
   4  10  10        1.03        1.52      6.41 o
   5  10  10      128.31      155.38     14.08 o
   6  10  10       23.89       29.23     11.78 o
   7  10  10        0.16       10.96      8.12 o
  -7  11  10      136.99      166.04     19.38 o
  -6  11  10       67.26       85.90     14.66 o
  -5  11  10        2.82        7.33      8.91 o
  -4  11  10       32.93       49.23     11.52 o
  -3  11  10       38.39       44.00     11.00 o
  -2  11  10        3.09       11.21      6.16 o
  -1  11  10        0.00        2.55      5.41 o
   0  11  10        0.67       -4.61      9.43 o
   1  11  10        5.74       10.69      6.55 o
   2  11  10       57.81       46.46      8.68 o
   3  11  10        1.34        1.32      6.26 o
   4  11  10        7.27        0.28      6.77 o
   5  11  10       77.31       86.08     11.62 o
   6  11  10      226.78      280.38     18.24 o
  -6  12  10       25.05        9.95     10.47 o
  -5  12  10       42.38       23.57     11.00 o
  -4  12  10       18.85       12.57      9.95 o
  -3  12  10       28.96       33.52     10.47 o
  -2  12  10        4.19        4.19      8.91 o
  -1  12  10      179.08      226.80     15.44 o
   0  12  10      241.42      288.18     15.66 o
   1  12  10      335.20      363.28     19.90 o
   2  12  10       40.41       45.29      9.69 o
   3  12  10       27.37       19.52      8.05 o
   4  12  10       63.75       84.60     11.55 o
   5  12  10        0.00       -1.69      7.38 o
  -4  13  10      160.18      161.85     18.86 o
  -3  13  10       61.16      100.04     15.19 o
  -2  13  10       21.16       -1.04      8.91 o
  -1  13  10      122.51      122.73     12.37 o
   0  13  10        0.21        1.96      9.17 o
   1  13  10        6.88       14.22      7.85 o
   2  13  10       49.87       49.47      9.94 o
   3  13  10       29.01       39.68      9.54 o
  -5 -13  11       33.24       32.63      6.84 o
  -4 -13  11      139.90      142.34      9.46 o
  -3 -13  11       10.81        9.13     12.83 o
  -2 -13  11       48.31       38.70     13.88 o
  -1 -13  11        2.30       12.05     10.47 o
   0 -13  11        0.04       -3.67      8.38 o
   1 -13  11       30.15        9.95     10.47 o
   2 -13  11        1.59        2.20      4.30 o
   3 -13  11       81.42       92.71      8.52 o
   4 -13  11       17.80       15.62      6.40 o
  -6 -12  11        2.70        1.79      5.83 o
  -5 -12  11        5.94        1.53      5.49 o
  -4 -12  11      111.23      114.59     12.51 o
  -3 -12  11       84.16       69.15      9.07 o
  -2 -12  11       19.64       27.76      7.26 o
  -1 -12  11      109.65       96.94      9.87 o
   0 -12  11        1.98        8.38      9.43 o
   1 -12  11       76.94       62.85     15.19 o
   2 -12  11       88.71       86.85     19.64 o
   3 -12  11      105.94      112.99     14.40 o
   4 -12  11        9.91        7.33      5.93 o
   5 -12  11        5.66        5.98      7.59 o
  -8 -11  11       28.36       18.90      7.21 o
  -7 -11  11      213.86      235.76     14.60 o
  -6 -11  11        1.32       -0.10      6.01 o
  -5 -11  11      134.62      132.90     11.02 o
  -4 -11  11       29.34       38.05      5.67 o
  -3 -11  11       38.26       40.73      5.46 o
  -2 -11  11       74.42       64.11     10.00 o
  -1 -11  11        6.10        8.85     15.19 o
   0 -11  11        0.29       -1.57      8.38 o
   1 -11  11        3.74       -2.10      8.91 o
   2 -11  11       24.94       38.47     17.02 o
   3 -11  11      147.68      168.97     10.73 o
   4 -11  11       15.14       28.22      6.51 o
   5 -11  11       68.39       62.98     14.92 o
   6 -11  11       74.36       71.78      9.27 o
   7 -11  11      114.62      139.92     13.38 o
  -9 -10  11        0.03       -5.07      6.28 o
  -8 -10  11       46.16       59.68      9.67 o
  -7 -10  11        0.25        0.52      6.10 o
  -6 -10  11       85.72      105.52     13.36 o
  -5 -10  11       52.09       46.44      9.17 o
  -4 -10  11       12.12       15.61      6.57 o
  -3 -10  11       66.47       58.63     10.48 o
  -2 -10  11       39.04       30.38      7.41 o
  -1 -10  11      219.65      226.55     15.17 o
   0 -10  11       24.47       29.33     14.40 o
   1 -10  11      150.31      146.20      8.16 o
   2 -10  11       19.62       20.98      7.85 o
   3 -10  11      178.48      189.90     10.82 o
   4 -10  11       85.34      100.04      9.27 o
   5 -10  11       49.90       59.82      8.65 o
   6 -10  11        7.17       12.99      6.40 o
   7 -10  11        9.04        5.85     12.83 o
   8 -10  11        1.45       11.24      7.28 o
 -10  -9  11       98.48       94.47     20.54 o
  -9  -9  11       57.22       75.60     23.05 o
  -8  -9  11      146.31      176.83     16.76 o
  -7  -9  11       47.49       41.47      8.31 o
  -6  -9  11        2.55        5.32      5.71 o
  -5  -9  11      170.53      167.97     11.97 o
  -4  -9  11       43.77       34.28      7.35 o
  -3  -9  11        8.74        7.20      3.64 o
  -2  -9  11      360.09      338.03     10.88 o
  -1  -9  11       44.86       50.47     14.14 o
   0  -9  11        5.49       -4.46      7.33 o
   1  -9  11      108.79      122.75      8.85 o
   2  -9  11       25.65       31.76      5.20 o
   3  -9  11        3.11       -0.70      4.21 o
   4  -9  11       35.73       32.92      6.26 o
   5  -9  11      170.89      195.69     24.88 o
   6  -9  11       41.92       34.38      7.61 o
   7  -9  11      188.64      205.70     14.62 o
   8  -9  11        2.93        9.58      7.54 o
 -10  -8  11       18.96       12.45      8.86 o
  -9  -8  11        2.52        6.67      7.53 o
  -8  -8  11        8.05        4.71      6.41 o
  -7  -8  11       11.16        3.74      5.52 o
  -6  -8  11      230.12      237.47     16.50 o
  -5  -8  11      223.45      214.04     12.05 o
  -4  -8  11      246.77      208.44      9.67 o
  -3  -8  11       16.70       15.39      3.74 o
  -2  -8  11       35.82       41.41      4.24 o
  -1  -8  11      496.95      465.35     13.16 o
   0  -8  11      259.56      276.43      7.21 o
   1  -8  11      322.01      306.01      9.93 o
   2  -8  11      226.69      235.27     10.51 o
   3  -8  11       26.80       30.20      5.71 o
   4  -8  11      147.46      158.38     10.51 o
   5  -8  11       39.99       45.70      7.34 o
   6  -8  11      217.95      229.16     14.08 o
   7  -8  11        1.13        0.48      6.03 o
   8  -8  11       27.31       11.28      6.66 o
   9  -8  11        3.52        1.38      6.77 o
 -11  -7  11       61.47       71.78     10.17 o
 -10  -7  11       17.55        5.57      8.05 o
  -9  -7  11       15.31       11.68      7.75 o
  -8  -7  11       99.20      118.66     13.10 o
  -7  -7  11        1.66        1.92      5.66 o
  -6  -7  11       56.28       48.68      7.85 o
  -5  -7  11      252.81      248.45     12.40 o
  -4  -7  11      353.56      313.03     11.49 o
  -3  -7  11        8.39        4.92      3.40 o
  -2  -7  11      104.03       95.91      8.90 o
  -1  -7  11      527.08      532.22     12.19 o
   0  -7  11        2.48        4.25      2.02 o
   1  -7  11       24.80       35.70      4.06 o
   2  -7  11      256.36      285.89     13.68 o
   3  -7  11       19.45        9.62      4.51 o
   4  -7  11        8.79       17.81      5.05 o
   5  -7  11        7.20        8.19      5.50 o
   6  -7  11       41.15       29.59      6.81 o
   7  -7  11       68.75       49.06      8.62 o
   8  -7  11      101.65       97.26     21.99 o
   9  -7  11       35.65       42.03      9.29 o
  10  -7  11       87.14       64.78     11.53 o
 -11  -6  11       21.14       26.61      8.13 o
 -10  -6  11       27.50       35.59     12.57 o
  -9  -6  11       19.42       33.89      8.50 o
  -8  -6  11       29.11       24.77      7.38 o
  -7  -6  11       13.01       19.30      6.67 o
  -6  -6  11      188.28      168.08     12.33 o
  -5  -6  11       13.74        0.98      3.93 o
  -4  -6  11      183.08      209.47      8.95 o
  -3  -6  11       37.80       39.60      4.72 o
  -2  -6  11      623.50      584.49     15.67 o
  -1  -6  11        2.64        1.21      1.91 o
   0  -6  11      150.95      171.01      5.52 o
   1  -6  11      211.71      214.95      7.93 o
   2  -6  11      386.62      397.39     19.91 o
   3  -6  11      779.51      783.59     24.31 o
   4  -6  11      481.24      499.36     18.22 o
   5  -6  11      145.41      169.55     11.58 o
   6  -6  11       16.48       19.97      6.29 o
   7  -6  11      232.80      231.43     14.59 o
   8  -6  11      105.85      107.62     11.62 o
   9  -6  11       45.34       39.69      9.18 o
  10  -6  11       18.77       32.16      9.43 o
 -12  -5  11       14.44        2.98      7.15 o
 -11  -5  11        1.17        2.53      6.52 o
 -10  -5  11        1.81        8.30      7.38 o
  -9  -5  11      154.31      150.85     13.64 o
  -8  -5  11       16.08       15.72      7.33 o
  -7  -5  11      573.60      580.73     22.07 o
  -6  -5  11       89.79       91.90      9.31 o
  -5  -5  11      164.01      145.59      9.50 o
  -4  -5  11      140.25      171.79     15.72 o
  -3  -5  11       14.83       13.57      3.30 o
  -2  -5  11      141.94      138.61      5.34 o
  -1  -5  11        1.63        4.35      1.99 o
   0  -5  11        4.40        2.88      2.16 o
   1  -5  11       73.97       59.64      5.29 o
   2  -5  11       30.86       33.52      6.29 o
   3  -5  11       51.46       65.99      7.85 o
   4  -5  11        2.69        3.55      6.55 o
   5  -5  11      126.07      123.50     10.07 o
   6  -5  11        0.28       -5.50      5.50 o
   7  -5  11       87.84      103.09     10.75 o
   8  -5  11       81.43       66.30     11.52 o
   9  -5  11        1.15        1.28      6.55 o
  10  -5  11      369.79      314.75     20.95 o
 -12  -4  11       44.22       42.07      8.91 o
 -11  -4  11       94.40       86.69     10.17 o
 -10  -4  11       79.53       83.17      9.66 o
  -9  -4  11      119.50      105.87     11.78 o
  -8  -4  11      114.96      136.69     12.37 o
  -7  -4  11      889.29      846.63     28.03 o
  -6  -4  11       77.74      104.97     12.05 o
  -5  -4  11      112.56      120.16      9.31 o
  -4  -4  11      188.40      203.23     16.24 o
  -3  -4  11      470.53      508.58     25.67 o
  -2  -4  11      207.41      227.32     15.72 o
  -1  -4  11       94.03       85.16      5.90 o
   0  -4  11      806.69      901.93     36.67 o
   1  -4  11      289.65      259.26     14.66 o
   2  -4  11      701.17      718.51     22.90 o
   3  -4  11      114.76       96.48      5.69 o
   4  -4  11       34.34       44.77      4.38 o
   5  -4  11      147.38      168.96     11.02 o
   6  -4  11      167.97      155.72     18.86 o
   7  -4  11      118.53      138.65     11.91 o
   8  -4  11        7.41        7.43      6.26 o
   9  -4  11        3.01       -2.14      6.41 o
  10  -4  11       10.47        9.41      6.01 o
  11  -4  11      167.00      189.42     16.60 o
 -12  -3  11        3.92       -7.53      7.53 o
 -11  -3  11       17.02       29.76      6.48 o
 -10  -3  11       29.15       26.21      6.00 o
  -9  -3  11      396.88      381.78     17.28 o
  -8  -3  11        7.07       10.63      6.26 o
  -7  -3  11        5.43        3.24      4.99 o
  -6  -3  11       38.56       41.06      6.84 o
  -5  -3  11       63.29       82.92      7.08 o
  -4  -3  11        2.80        2.12      2.28 o
  -3  -3  11        2.47        9.21      5.24 o
  -2  -3  11       27.71       25.95      4.82 o
  -1  -3  11       57.04       44.67      5.79 o
   0  -3  11        0.10        3.49      3.27 o
   1  -3  11      129.39      126.84      6.01 o
   2  -3  11      615.29      698.07     14.64 o
   3  -3  11       82.35       89.11      4.45 o
   4  -3  11       24.59       17.07      3.00 o
   5  -3  11      173.96      174.97      8.38 o
   6  -3  11      199.82      197.32     11.33 o
   7  -3  11        1.36        6.65      4.28 o
   8  -3  11       58.44       73.50      7.58 o
   9  -3  11       30.59       29.38      6.38 o
  10  -3  11      136.76      119.37     13.21 o
  11  -3  11        0.68       -0.46      7.91 o
 -12  -2  11        2.88        2.36      8.15 o
 -11  -2  11       42.34       40.39     11.35 o
 -10  -2  11      136.87      149.82      9.80 o
  -9  -2  11        3.65        9.67      5.31 o
  -8  -2  11        4.74        3.76      6.69 o
  -7  -2  11        1.27        4.21      3.98 o
  -6  -2  11       14.31       11.19      3.77 o
  -5  -2  11       22.39       24.85      6.35 o
  -4  -2  11       63.35      102.62      6.22 o
  -3  -2  11      107.45      123.52      6.07 o
  -2  -2  11       11.09       10.90      2.41 o
  -1  -2  11      690.47      732.95     15.18 o
   0  -2  11      454.57      529.08     11.67 o
   1  -2  11      181.53      198.57      6.05 o
   2  -2  11      826.68      859.51     17.46 o
   3  -2  11      136.98      131.17      5.27 o
   4  -2  11       25.01       19.85      2.34 o
   5  -2  11      269.26      285.33      7.33 o
   6  -2  11      910.48      825.20     18.52 o
   7  -2  11       13.49       14.92      3.67 o
   8  -2  11       28.81       29.78      4.55 o
   9  -2  11        1.13       -4.68      4.68 o
  10  -2  11        9.61        4.87      5.64 o
  11  -2  11        5.63        4.73     13.36 o
 -12  -1  11       49.16       43.12     10.14 o
 -11  -1  11        2.93       10.54      5.21 o
 -10  -1  11      241.63      252.19      9.88 o
  -9  -1  11      124.75      126.41      6.57 o
  -8  -1  11      374.77      349.88     10.54 o
  -7  -1  11        4.66       -0.07      3.02 o
  -6  -1  11      499.36      530.86     12.76 o
  -5  -1  11      504.63      523.04     12.19 o
  -4  -1  11       81.06       79.67      5.22 o
  -3  -1  11       12.22        7.32      1.65 o
  -2  -1  11      543.63      547.66     13.98 o
  -1  -1  11     4507.08     4550.78     70.77 o
   0  -1  11        0.00       -1.90      2.12 o
   1  -1  11     2989.01     2967.27     47.09 o
   2  -1  11       96.02      132.82      4.42 o
   3  -1  11      429.66      434.10      9.32 o
   4  -1  11      148.91      148.98      5.31 o
   5  -1  11      795.42      797.22     15.58 o
   6  -1  11      752.16      735.02     15.06 o
   7  -1  11      702.27      654.34     16.32 o
   8  -1  11        6.78        1.03      4.46 o
   9  -1  11       48.47       48.30      6.57 o
  10  -1  11       22.82       14.30      5.61 o
  11  -1  11      216.80      212.38     16.74 o
 -12   0  11      123.81      112.75      9.79 o
 -11   0  11      124.27      129.61      9.64 o
 -10   0  11      214.74      192.04      9.44 o
  -9   0  11      224.43      232.37      9.78 o
  -8   0  11      990.33      933.03     19.09 o
  -7   0  11      802.65      836.49     18.80 o
  -6   0  11      534.58      525.18     12.96 o
  -5   0  11        0.00        5.29      3.18 o
  -4   0  11      344.57      382.68      9.59 o
  -3   0  11       66.90       85.95      4.29 o
  -2   0  11       69.79       69.52      3.21 o
  -1   0  11       70.12       75.34      3.82 o
   0   0  11      269.90      243.36      6.48 o
   1   0  11       25.81       30.78      2.73 o
   2   0  11      129.19      114.98      4.45 o
   3   0  11      367.00      344.82      8.24 o
   4   0  11      132.87      121.46      7.11 o
   5   0  11     1543.50     1472.62     28.84 o
   6   0  11      324.60      292.72      8.35 o
   7   0  11       13.49       14.84      4.48 o
   8   0  11       95.58       96.07      7.91 o
   9   0  11        2.86       -0.57      4.71 o
  10   0  11       56.19       50.11      7.14 o
  11   0  11       50.79       47.14      7.76 o
 -12   1  11       49.60       40.25      7.47 o
 -11   1  11       74.22       76.92      8.07 o
 -10   1  11       49.23       50.52      6.89 o
  -9   1  11       21.52       27.72      4.91 o
  -8   1  11      862.08      835.38     29.40 o
  -7   1  11      962.12      951.14     18.84 o
  -6   1  11      355.24      370.77     12.25 o
  -5   1  11      238.72      197.51      6.90 o
  -4   1  11      392.36      378.04      9.59 o
  -3   1  11       15.54       14.55      3.29 o
  -2   1  11      525.66      554.95      9.92 o
  -1   1  11       60.38       70.09      4.29 o
   0   1  11        0.30        0.27      1.65 o
   1   1  11       87.23       87.19      3.68 o
   2   1  11      322.92      333.11      7.23 o
   3   1  11      357.77      349.25      7.71 o
   4   1  11        0.20        0.34      2.77 o
   5   1  11      237.72      243.53      8.97 o
   6   1  11       34.91       30.03      4.38 o
   7   1  11      127.98      128.43      7.52 o
   8   1  11        6.31        6.13      6.38 o
   9   1  11        6.38        9.19      5.16 o
  10   1  11       81.37       81.82      8.47 o
  11   1  11        9.90       10.65      6.34 o
 -12   2  11      168.08      153.81     11.24 o
 -11   2  11      364.46      371.54     18.72 o
 -10   2  11      270.09      247.06     15.64 o
  -9   2  11      135.64      140.47      9.00 o
  -8   2  11     1792.19     1785.90     36.46 o
  -7   2  11      119.25      117.02      7.71 o
  -6   2  11       25.57       30.00      3.23 o
  -5   2  11      128.30      131.26      5.22 o
  -4   2  11      200.19      188.26      6.40 o
  -3   2  11      123.19      105.71      5.50 o
  -2   2  11       69.33       64.84      4.54 o
  -1   2  11      152.51      148.27      5.10 o
   0   2  11      477.00      510.93     10.39 o
   1   2  11      434.69      430.77     10.03 o
   2   2  11       33.05       33.65      5.02 o
   3   2  11       48.02       55.20      4.74 o
   4   2  11      102.88      108.80      5.27 o
   5   2  11        9.88       12.42      3.21 o
   6   2  11      802.33      758.57     18.07 o
   7   2  11       29.09       31.20      4.87 o
   8   2  11       19.94       28.76      5.36 o
   9   2  11       35.89       31.26      6.22 o
  10   2  11      175.02      167.94     12.33 o
  11   2  11        0.20       10.74      7.04 o
 -12   3  11        0.86       -4.80      5.54 o
 -11   3  11      149.23      148.16     10.60 o
 -10   3  11       88.94       81.81      8.10 o
  -9   3  11        1.90        8.55      4.59 o
  -8   3  11       92.24       97.46      7.58 o
  -7   3  11       92.23       87.87      5.88 o
  -6   3  11      464.68      502.66     11.34 o
  -5   3  11      110.17      114.46      5.69 o
  -4   3  11      323.43      309.10      8.50 o
  -3   3  11     1018.68      970.09     19.27 o
  -2   3  11      868.44      944.15     18.80 o
  -1   3  11       88.20      120.17      5.35 o
   0   3  11        0.66       -3.03      3.43 o
   1   3  11       55.35       67.92      5.14 o
   2   3  11      301.13      294.73      8.57 o
   3   3  11      332.07      330.02      9.50 o
   4   3  11      571.23      594.49     17.32 o
   5   3  11      189.27      198.78      6.90 o
   6   3  11       39.40       46.03      4.99 o
   7   3  11        2.52        2.29      4.28 o
   8   3  11       90.10       90.97      7.91 o
   9   3  11      107.24      117.29      8.99 o
  10   3  11        2.76        2.05     10.21 o
  11   3  11       29.64       40.19      8.65 o
 -12   4  11       47.79       44.71      7.58 o
 -11   4  11       16.06       12.74      5.89 o
 -10   4  11       71.88       76.80      7.78 o
  -9   4  11       50.62       60.36     12.25 o
  -8   4  11        3.94        1.57      3.93 o
  -7   4  11      154.14      151.49      6.14 o
  -6   4  11      268.76      255.90      7.51 o
  -5   4  11      183.12      169.28      5.86 o
  -4   4  11      242.85      247.68      7.91 o
  -3   4  11       21.31       31.85      3.20 o
  -2   4  11       10.63        8.47      2.57 o
  -1   4  11       22.46       18.44      3.78 o
   0   4  11       94.82      106.60      5.83 o
   1   4  11      232.60      259.39     11.51 o
   2   4  11     1055.95      963.42     23.23 o
   3   4  11      717.82      673.33     13.92 o
   4   4  11      124.67      132.85      8.62 o
   5   4  11      286.70      256.87     12.32 o
   6   4  11       10.43        3.16      3.78 o
   7   4  11      146.41      121.91      8.19 o
   8   4  11      143.17      135.79     11.82 o
   9   4  11      113.80      128.96      9.31 o
  10   4  11       22.73       23.97      7.38 o
 -11   5  11        1.72       -2.58      4.82 o
 -10   5  11       74.52       77.66      7.72 o
  -9   5  11        0.00       -0.11      4.17 o
  -8   5  11        2.92        7.06      3.76 o
  -7   5  11      447.25      485.19     13.20 o
  -6   5  11      903.55      923.40     17.81 o
  -5   5  11      171.49      173.73      5.94 o
  -4   5  11       24.44       27.50      3.11 o
  -3   5  11      183.36      183.79      5.83 o
  -2   5  11      826.59      788.64     16.87 o
  -1   5  11     1218.59     1163.14     23.19 o
   0   5  11       39.99       41.63      3.71 o
   1   5  11       28.80       33.75      4.54 o
   2   5  11      205.88      191.29      7.86 o
   3   5  11       16.63       21.68      3.70 o
   4   5  11      192.05      203.23      7.71 o
   5   5  11      244.60      234.39      9.60 o
   6   5  11      218.84      209.78      7.31 o
   7   5  11      339.51      319.01      9.20 o
   8   5  11       60.47       69.39      5.62 o
   9   5  11      113.71      114.76      6.58 o
  10   5  11        6.07        1.78     17.81 o
 -11   6  11       20.90       27.17     13.62 o
 -10   6  11       23.77       12.57      6.63 o
  -9   6  11       32.90       27.24      5.07 o
  -8   6  11       67.02       68.58      5.46 o
  -7   6  11      270.84      258.25      8.83 o
  -6   6  11      622.95      605.60     14.71 o
  -5   6  11        1.23        0.28      2.65 o
  -4   6  11       18.70       17.08      2.60 o
  -3   6  11      141.17      135.76      5.47 o
  -2   6  11      442.40      402.08     12.49 o
  -1   6  11     2528.42     2444.19     51.48 o
   0   6  11     3161.44     2887.36     60.08 o
   1   6  11      267.13      307.62     13.30 o
   2   6  11      611.29      546.66     16.29 o
   3   6  11      571.65      560.36     16.89 o
   4   6  11       55.69       46.78      5.99 o
   5   6  11        0.87        1.78      4.74 o
   6   6  11      346.11      357.01     14.30 o
   7   6  11       22.92       26.89      6.30 o
   8   6  11      384.62      360.96     20.39 o
   9   6  11       10.74        6.57      7.30 o
  10   6  11       58.47       53.13     10.14 o
 -11   7  11       11.49       11.78      7.41 o
 -10   7  11       13.51        4.49      6.41 o
  -9   7  11        1.28       -5.18      5.18 o
  -8   7  11       49.50       49.20      8.52 o
  -7   7  11      507.59      516.97     17.65 o
  -6   7  11      135.54      151.09      8.91 o
  -5   7  11       41.06       46.10      5.44 o
  -4   7  11        5.27        2.81      4.65 o
  -3   7  11        0.11        1.26      4.13 o
  -2   7  11      725.49      725.70     19.03 o
  -1   7  11        3.73        0.57      3.43 o
   0   7  11        6.50       10.67      4.40 o
   1   7  11      126.43      129.41     12.05 o
   2   7  11      386.05      329.35     15.06 o
   3   7  11       55.94       48.78      8.12 o
   4   7  11      284.65      228.48     13.51 o
   5   7  11       23.74       22.79      7.85 o
   6   7  11      402.76      363.85     17.94 o
   7   7  11       65.40       72.02      8.45 o
   8   7  11      224.59      233.91     13.84 o
   9   7  11       78.99       91.43     12.03 o
 -10   8  11       10.88       15.65      7.53 o
  -9   8  11        4.05       16.49      7.58 o
  -8   8  11       92.41       88.52     14.66 o
  -7   8  11       10.55        9.95      8.91 o
  -6   8  11      951.67      961.65     41.90 o
  -5   8  11       23.52       38.23      9.95 o
  -4   8  11      168.52      204.13     31.16 o
  -3   8  11      173.03      163.76     11.29 o
  -2   8  11      125.46      136.18     10.55 o
  -1   8  11     1479.71     1383.00     38.47 o
   0   8  11        7.50        8.72      6.03 o
   1   8  11      324.51      308.07     24.35 o
   2   8  11        2.80       -5.02      5.02 o
   3   8  11      130.17      117.80     11.04 o
   4   8  11       44.03       50.54      8.42 o
   5   8  11        0.34        5.24      6.30 o
   6   8  11      397.50      380.41     19.01 o
   7   8  11      101.45      117.16     16.50 o
   8   8  11      200.11      218.74     17.40 o
   9   8  11       46.43       59.71     16.24 o
  -9   9  11       82.08       76.47     15.19 o
  -8   9  11      125.46      124.13     16.76 o
  -7   9  11      282.24      278.65     20.95 o
  -6   9  11       18.52       12.05      9.43 o
  -5   9  11       46.29       40.33     10.47 o
  -4   9  11      217.09      208.64     11.66 o
  -3   9  11       18.48       15.72      6.10 o
  -2   9  11       15.62       14.54      6.10 o
  -1   9  11        0.94       -2.86      4.91 o
   0   9  11        1.19        5.76     11.78 o
   1   9  11        5.14       -0.87      5.52 o
   2   9  11       18.02       25.69      7.59 o
   3   9  11        9.71        5.76      7.33 o
   4   9  11       71.04       76.98     10.18 o
   5   9  11        9.64        2.62      6.30 o
   6   9  11        7.94       14.71      7.67 o
   7   9  11       10.51        2.73      7.96 o
   8   9  11       18.70       27.14      9.06 o
  -8  10  11       91.80      100.57     16.24 o
  -7  10  11       17.57        9.43      9.95 o
  -6  10  11      229.50      309.55     21.99 o
  -5  10  11       12.27       13.62      9.43 o
  -4  10  11       18.67       26.19      9.95 o
  -3  10  11       78.77       70.62      8.89 o
  -2  10  11       68.54       86.23     12.57 o
  -1  10  11       25.97       12.35      6.47 o
   0  10  11        1.50        6.25      5.89 o
   1  10  11      116.73      113.24     11.04 o
   2  10  11        2.54       -5.62      6.16 o
   3  10  11        1.40       -2.86      6.16 o
   4  10  11        0.09       -8.65      8.65 o
   5  10  11       34.44       25.02     15.46 o
   6  10  11      227.48      240.72     18.10 o
   7  10  11        3.11        3.67      7.41 o
  -7  11  11       36.26       43.47     12.57 o
  -6  11  11        5.15       23.05     11.00 o
  -5  11  11       30.35       38.76     11.52 o
  -4  11  11        4.04       23.05      9.43 o
  -3  11  11        1.81       -7.33      7.85 o
  -2  11  11       86.41       70.89      9.69 o
  -1  11  11        4.21        3.36      6.16 o
   0  11  11        1.29        5.79      6.01 o
   1  11  11      130.38      161.94     13.43 o
   2  11  11       23.04       21.67      7.67 o
   3  11  11       85.68      100.54     23.83 o
   4  11  11       11.93        9.06      7.22 o
   5  11  11       10.70        4.13      7.80 o
   6  11  11       26.60       24.79      9.06 o
  -6  12  11       20.24       18.86     12.05 o
  -5  12  11        4.17        7.85     10.47 o
  -4  12  11        0.58       -3.14      7.85 o
  -3  12  11       86.96       96.89     14.66 o
  -2  12  11       69.17       80.22     10.51 o
  -1  12  11       65.34      105.96     11.47 o
   0  12  11       30.30       34.43      8.42 o
   1  12  11       15.58       11.02      7.16 o
   2  12  11       12.61        2.48      7.33 o
   3  12  11       43.10       24.13      8.86 o
   4  12  11       68.42       85.71     12.07 o
  -3  13  11       45.20       51.33     13.10 o
  -2  13  11       79.33       96.89     15.72 o
  -1  13  11      114.39      136.59     13.05 o
   0  13  11        0.04       -6.39      6.39 o
   1  13  11      456.11      421.61     19.75 o
   2  13  11      332.81      358.16     18.71 o
  -4 -13  12      112.03      132.75     11.68 o
  -3 -13  12      123.01      154.27     16.61 o
  -2 -13  12        2.57       -1.88      5.82 o
  -1 -13  12      112.13      104.23     19.38 o
   0 -13  12        0.03        3.67      9.43 o
   1 -13  12       76.57       68.61     17.28 o
   2 -13  12        0.12       -1.01      4.26 o
   3 -13  12       32.17       32.97      6.64 o
  -6 -12  12       35.51       36.47     12.30 o
  -5 -12  12        0.01       -3.08      5.42 o
  -4 -12  12        6.76        6.69      4.72 o
  -3 -12  12      116.16      122.66      7.69 o
  -2 -12  12       95.07       82.75     11.47 o
  -1 -12  12       26.44       16.87      7.58 o
   0 -12  12       15.86       25.14     11.52 o
   1 -12  12       23.88       15.72     11.00 o
   2 -12  12      120.10      120.59      8.59 o
   3 -12  12      170.70      175.01     18.59 o
   4 -12  12      165.67      185.73     12.18 o
   5 -12  12        2.02        1.92      5.99 o
  -7 -11  12       38.66        3.94      7.43 o
  -6 -11  12       45.00       50.20      9.01 o
  -5 -11  12        5.06        2.47      5.62 o
  -4 -11  12       40.60       47.60      7.02 o
  -3 -11  12      181.95      169.19      9.87 o
  -2 -11  12       26.73       38.53     10.74 o
  -1 -11  12       99.83       85.64     19.12 o
   0 -11  12        0.02        1.04      7.85 o
   1 -11  12       80.64       84.43      7.11 o
   2 -11  12       91.79      102.04      8.09 o
   3 -11  12       59.63       59.54      7.39 o
   4 -11  12      255.88      277.42     14.78 o
   5 -11  12       11.53       13.86      6.51 o
   6 -11  12       11.69        3.72      6.33 o
  -8 -10  12       27.49       17.88      7.54 o
  -7 -10  12        6.50        2.32      6.77 o
  -6 -10  12       99.17      120.41     22.26 o
  -5 -10  12       95.59      102.99     16.99 o
  -4 -10  12       33.94       24.69      4.92 o
  -3 -10  12      149.50      133.55      8.03 o
  -2 -10  12       30.44       31.22      4.37 o
  -1 -10  12      117.29      104.83     11.66 o
   0 -10  12        0.30        0.29      2.73 o
   1 -10  12      129.88      142.10      8.16 o
   2 -10  12       83.22       97.07      7.91 o
   3 -10  12       44.54       45.75      6.87 o
   4 -10  12       61.62       69.84      8.48 o
   5 -10  12      103.48      106.03     12.57 o
   6 -10  12       12.45        5.24      6.55 o
   7 -10  12       11.80        4.84      6.74 o
  -9  -9  12       89.64      129.52     13.84 o
  -8  -9  12        1.16       -5.66      5.66 o
  -7  -9  12       21.42       27.74      7.43 o
  -6  -9  12      118.01      113.38     10.93 o
  -5  -9  12      288.11      242.09     10.85 o
  -4  -9  12        3.73        0.77      3.80 o
  -3  -9  12        2.89        3.25      3.69 o
  -2  -9  12       45.84       45.95      4.93 o
  -1  -9  12      352.18      358.75     11.96 o
   0  -9  12       12.53       15.31      5.22 o
   1  -9  12      381.97      391.15     12.13 o
   2  -9  12       12.27        9.23      7.33 o
   3  -9  12      224.05      238.24     12.18 o
   4  -9  12       11.25       15.59      5.76 o
   5  -9  12      113.39      115.28     10.56 o
   6  -9  12        5.15        4.29      5.57 o
   7  -9  12       16.80       19.34      9.43 o
   8  -9  12       25.71       31.49      8.91 o
 -10  -8  12       11.44       -2.65      8.38 o
  -9  -8  12        2.92        5.65      7.67 o
  -8  -8  12        0.05        0.68      6.16 o
  -7  -8  12       82.43       89.12     17.54 o
  -6  -8  12       18.66       27.76      6.77 o
  -5  -8  12        2.18        0.37      3.83 o
  -4  -8  12        7.67        4.16      4.93 o
  -3  -8  12        7.17       13.48      4.90 o
  -2  -8  12      188.84      177.72      8.43 o
  -1  -8  12       62.48       61.93      6.82 o
   0  -8  12      483.32      486.44     13.91 o
   1  -8  12       59.10       66.94      5.44 o
   2  -8  12       44.64       45.29      5.99 o
   3  -8  12       57.62       57.43      6.92 o
   4  -8  12        3.96       12.16      5.05 o
   5  -8  12       14.20       38.23     14.14 o
   6  -8  12       25.86       18.43      6.97 o
   7  -8  12        1.46       -0.84      6.16 o
   8  -8  12        8.56       -5.52      5.52 o
   9  -8  12       32.37       38.54      9.40 o
 -11  -7  12       89.78      130.17     15.12 o
 -10  -7  12        6.09       -8.04     15.19 o
  -9  -7  12       46.01       58.22     10.20 o
  -8  -7  12       48.67       56.28      9.54 o
  -7  -7  12        7.96       14.47     11.52 o
  -6  -7  12       58.33       61.23     16.50 o
  -5  -7  12      107.32      111.36      8.32 o
  -4  -7  12      504.17      502.48     15.37 o
  -3  -7  12       26.82       26.80      8.50 o
  -2  -7  12      282.76      327.82     10.84 o
  -1  -7  12      197.41      176.96      7.89 o
   0  -7  12        0.13       -0.70      5.72 o
   1  -7  12       49.77       54.05      4.93 o
   2  -7  12      292.61      286.86      9.93 o
   3  -7  12      342.46      321.08     13.80 o
   4  -7  12      138.14      144.90     10.04 o
   5  -7  12      238.62      245.24     13.88 o
   6  -7  12       79.28       74.51      9.03 o
   7  -7  12       30.37       30.13      7.37 o
   8  -7  12       15.78        2.80      6.47 o
   9  -7  12       50.07       65.01     13.36 o
 -11  -6  12       36.81       27.98     16.72 o
 -10  -6  12       18.90       20.69      8.89 o
  -9  -6  12        4.36       -3.50      6.84 o
  -8  -6  12       16.58        1.06      6.41 o
  -7  -6  12       10.92        3.13      5.89 o
  -6  -6  12      333.76      324.50     15.23 o
  -5  -6  12       38.81       47.07      6.58 o
  -4  -6  12      622.28      622.32     17.57 o
  -3  -6  12      632.86      631.84     17.24 o
  -2  -6  12      436.60      442.46     13.14 o
  -1  -6  12      222.07      223.69      8.48 o
   0  -6  12     3401.00     3448.14     69.40 o
   1  -6  12       38.65       40.65      4.54 o
   2  -6  12      258.32      282.99      9.74 o
   3  -6  12        0.01        0.65      3.93 o
   4  -6  12       38.46       47.99     13.10 o
   5  -6  12      685.59      669.86     23.82 o
   6  -6  12       11.51       13.16      6.16 o
   7  -6  12       15.98        8.86      6.58 o
   8  -6  12        3.43        7.81      9.17 o
   9  -6  12       57.82       57.96     10.27 o
  10  -6  12       14.89       27.40      9.06 o
 -11  -5  12        0.06       -6.05      6.05 o
 -10  -5  12       20.77        9.67      9.17 o
  -9  -5  12       35.40       27.19     12.05 o
  -8  -5  12      343.10      304.75     16.25 o
  -7  -5  12       98.38       90.50      9.94 o
  -6  -5  12        5.29        5.18      5.29 o
  -5  -5  12      245.38      241.54     11.83 o
  -4  -5  12      219.68      181.06     13.88 o
  -3  -5  12        4.26        5.65      4.25 o
  -2  -5  12       32.53       28.22      4.09 o
  -1  -5  12       81.37       67.56      7.59 o
   0  -5  12        0.01       -2.76      2.76 o
   1  -5  12       34.78       53.43      8.38 o
   2  -5  12       94.36      109.47     11.00 o
   3  -5  12      170.38      166.12      7.96 o
   4  -5  12      224.68      247.67     24.62 o
   5  -5  12        0.11        3.59      5.02 o
   6  -5  12       59.24       54.75      8.24 o
   7  -5  12        9.83       17.16      6.58 o
   8  -5  12      365.41      337.93     17.60 o
   9  -5  12       21.81        9.85      8.38 o
  10  -5  12        8.38       29.93      8.91 o
 -12  -4  12       14.82       11.89      7.40 o
 -11  -4  12       26.33       22.22      8.10 o
 -10  -4  12        2.01        2.26      8.12 o
  -9  -4  12       60.62       57.69     11.78 o
  -8  -4  12       39.94       45.59      8.38 o
  -7  -4  12      329.53      317.18     15.50 o
  -6  -4  12        2.40       -4.15      4.15 o
  -5  -4  12      231.38      225.52     12.31 o
  -4  -4  12       43.27       30.38      6.81 o
  -3  -4  12        9.40        6.81      6.29 o
  -2  -4  12      717.62      711.80     32.48 o
  -1  -4  12      300.82      310.59     18.33 o
   0  -4  12       28.95       47.66      7.85 o
   1  -4  12       90.59      109.09      8.80 o
   2  -4  12       50.36       53.32      6.01 o
   3  -4  12        0.11        7.08      2.90 o
   4  -4  12       47.80       51.60      5.13 o
   5  -4  12      313.37      308.21     14.53 o
   6  -4  12      213.26      179.93     31.42 o
   7  -4  12        2.14        7.87      5.66 o
   8  -4  12        8.68       -4.28      6.10 o
   9  -4  12       58.89       69.58     10.70 o
  10  -4  12       10.77        9.62      7.91 o
 -12  -3  12        3.94        0.52      8.15 o
 -11  -3  12       22.91       28.67      6.61 o
 -10  -3  12       98.50       95.24     11.75 o
  -9  -3  12      352.19      399.57     19.22 o
  -8  -3  12       26.73       27.65      7.22 o
  -7  -3  12       26.74       20.35      7.33 o
  -6  -3  12      640.39      646.78     22.29 o
  -5  -3  12       15.58        8.91      4.44 o
  -4  -3  12       62.78       67.05      8.91 o
  -3  -3  12      176.65      168.49      7.96 o
  -2  -3  12      503.79      564.22     13.79 o
  -1  -3  12      283.58      270.15      9.03 o
   0  -3  12        2.07       -0.63      2.69 o
   1  -3  12      234.83      244.36     10.96 o
   2  -3  12      174.36      173.33      5.94 o
   3  -3  12      347.32      364.39      9.45 o
   4  -3  12     1160.26     1144.63     23.01 o
   5  -3  12      204.92      160.07      8.21 o
   6  -3  12      213.99      218.61     12.79 o
   7  -3  12        1.30       -0.95      4.33 o
   8  -3  12       15.05        4.88      5.20 o
   9  -3  12       31.34       42.50      7.67 o
  10  -3  12       43.55       34.71     13.88 o
  11  -3  12       19.95        7.26      7.91 o
 -12  -2  12        4.28        0.30      7.75 o
 -11  -2  12       23.05       27.36      7.55 o
 -10  -2  12       23.63       15.56      5.52 o
  -9  -2  12      229.35      222.38     11.98 o
  -8  -2  12      163.07      146.32      9.97 o
  -7  -2  12      224.96      215.91     10.41 o
  -6  -2  12     1063.18     1045.45     25.76 o
  -5  -2  12       46.15       44.23      4.96 o
  -4  -2  12      149.04      148.98      6.94 o
  -3  -2  12      253.65      251.90      8.89 o
  -2  -2  12      745.04      747.34     15.84 o
  -1  -2  12      484.73      501.70     11.55 o
   0  -2  12     1024.30     1048.36     20.55 o
   1  -2  12      460.44      468.42     11.01 o
   2  -2  12      430.65      415.54     10.22 o
   3  -2  12       82.45       91.09      5.10 o
   4  -2  12      897.29      877.72     16.27 o
   5  -2  12      381.79      359.30      8.65 o
   6  -2  12      161.84      175.82      6.90 o
   7  -2  12      164.82      154.66      9.30 o
   8  -2  12        3.43        4.28      3.59 o
   9  -2  12       46.49       36.26      5.83 o
  10  -2  12        1.93        8.59      8.38 o
  11  -2  12      214.36      260.51     17.92 o
 -12  -1  12        6.19        7.61      7.96 o
 -11  -1  12       74.15       79.76      7.46 o
 -10  -1  12        9.66        7.05      4.32 o
  -9  -1  12        0.14        2.67      3.60 o
  -8  -1  12      310.21      325.71     15.87 o
  -7  -1  12      545.25      534.07     13.49 o
  -6  -1  12       84.16       91.04      5.28 o
  -5  -1  12      159.17      176.71      6.17 o
  -4  -1  12      411.05      383.49     11.72 o
  -3  -1  12      465.68      470.48      9.79 o
  -2  -1  12       45.07       72.06      3.02 o
  -1  -1  12      309.62      292.55      5.95 o
   0  -1  12       74.86       77.96      3.59 o
   1  -1  12      329.77      360.31      8.02 o
   2  -1  12       81.73       77.12      3.75 o
   3  -1  12      878.56      934.98     17.20 o
   4  -1  12      100.30       94.84      4.61 o
   5  -1  12     2144.19     2100.27     35.54 o
   6  -1  12      543.35      500.43     11.55 o
   7  -1  12       23.90       27.98      4.53 o
   8  -1  12        7.51        1.44      4.39 o
   9  -1  12      120.31      117.12      8.92 o
  10  -1  12       19.34       13.07      5.59 o
  11  -1  12        1.43       -5.31      5.31 o
 -12   0  12      200.97      192.99     11.43 o
 -11   0  12        6.26       16.07      5.96 o
 -10   0  12        8.91        7.60      4.68 o
  -9   0  12      161.90      181.32      8.80 o
  -8   0  12       80.58       76.76      5.82 o
  -7   0  12      139.61      152.45      6.97 o
  -6   0  12      239.04      224.31      7.78 o
  -5   0  12      186.46      173.05      6.33 o
  -4   0  12       18.16       15.59      2.73 o
  -3   0  12      463.29      451.65     10.71 o
  -2   0  12       81.20       71.10      3.54 o
  -1   0  12      314.13      297.20      7.93 o
   0   0  12     9306.37     9650.03    147.66 o
   1   0  12     1461.19     1392.56     23.89 o
   2   0  12      634.26      603.94     12.22 o
   3   0  12        9.86        9.89      3.00 o
   4   0  12       66.42       71.91      5.75 o
   5   0  12       24.17       42.74      3.99 o
   6   0  12        8.46        3.79      3.13 o
   7   0  12      353.12      322.35     10.37 o
   8   0  12       48.63       46.31      6.34 o
   9   0  12      134.02      140.20     15.02 o
  10   0  12      325.56      336.29     25.31 o
  11   0  12       70.88       80.83      8.72 o
 -12   1  12       54.17       57.96     16.50 o
 -11   1  12       39.15       38.76      6.92 o
 -10   1  12      154.71      144.11     12.12 o
  -9   1  12      555.91      552.60     15.28 o
  -8   1  12      437.12      443.89     12.76 o
  -7   1  12       22.18       19.70      3.94 o
  -6   1  12     1127.61     1115.17     26.85 o
  -5   1  12       46.70       41.92      4.84 o
  -4   1  12      209.03      214.10      6.95 o
  -3   1  12      187.41      173.65      6.18 o
  -2   1  12      444.85      431.43      9.26 o
  -1   1  12       30.99       30.59      2.84 o
   0   1  12        3.63        4.88      2.09 o
   1   1  12       25.23       27.56      2.59 o
   2   1  12      430.73      448.53      9.82 o
   3   1  12       27.90       42.58      3.64 o
   4   1  12      248.22      250.17      8.29 o
   5   1  12      575.97      573.80     12.80 o
   6   1  12      601.53      600.32     15.25 o
   7   1  12      141.84      142.97      7.62 o
   8   1  12        5.09        5.02      4.55 o
   9   1  12       15.15       14.23      5.47 o
  10   1  12       89.44       87.15      8.69 o
  11   1  12       12.88        9.28      6.22 o
 -12   2  12       97.32       95.22      9.37 o
 -11   2  12      101.57      105.43     10.70 o
 -10   2  12       34.78       27.04      6.01 o
  -9   2  12       19.03       21.45      5.54 o
  -8   2  12       26.96       17.39      4.15 o
  -7   2  12      106.47      109.40      6.80 o
  -6   2  12     1467.69     1364.71     27.39 o
  -5   2  12     1552.55     1565.09     26.70 o
  -4   2  12       21.77       33.94      3.71 o
  -3   2  12       76.92       74.21      4.63 o
  -2   2  12       65.65       76.45      5.20 o
  -1   2  12       22.92       13.44      4.24 o
   0   2  12     1145.22     1222.86     24.68 o
   1   2  12      301.48      314.93      8.70 o
   2   2  12       59.80       60.11      6.63 o
   3   2  12      467.51      478.57      9.81 o
   4   2  12      829.25      786.94     14.31 o
   5   2  12        9.86       16.72      3.85 o
   6   2  12       29.24       16.40      4.18 o
   7   2  12      295.10      276.81      9.90 o
   8   2  12       36.23       36.37      5.27 o
   9   2  12        4.16        3.40      5.93 o
  10   2  12       42.76       34.58      8.15 o
  11   2  12       23.97       27.98     11.78 o
 -12   3  12      150.02      156.41     16.10 o
 -11   3  12       13.29       14.00      6.00 o
 -10   3  12      258.29      246.55     11.88 o
  -9   3  12        2.40       -1.03      4.46 o
  -8   3  12       53.30       44.53      5.44 o
  -7   3  12       16.70       15.24      3.90 o
  -6   3  12      975.31      971.12     18.74 o
  -5   3  12       11.75        8.62      3.10 o
  -4   3  12       44.22       55.53      5.69 o
  -3   3  12       75.13       75.14      5.23 o
  -2   3  12      274.92      289.45      7.40 o
  -1   3  12       21.92       19.95      2.66 o
   0   3  12       20.17       23.54      3.40 o
   1   3  12       74.63       80.21      5.73 o
   2   3  12       11.77        5.38      2.45 o
   3   3  12      101.52      102.89      5.87 o
   4   3  12       10.98       16.92      6.83 o
   5   3  12      111.86      117.09      6.66 o
   6   3  12       76.29       84.68      7.14 o
   7   3  12      451.37      411.28     15.95 o
   8   3  12      248.91      234.59     10.85 o
   9   3  12        0.16        4.14      5.09 o
  10   3  12       79.79      102.00     15.72 o
 -12   4  12        8.49        8.43      6.26 o
 -11   4  12       11.79       12.08      5.91 o
 -10   4  12      152.52      148.01     10.81 o
  -9   4  12      270.84      266.61     11.72 o
  -8   4  12        2.12        2.26      4.30 o
  -7   4  12      490.85      464.19     12.76 o
  -6   4  12       69.42       69.22      5.83 o
  -5   4  12        2.76        2.55      2.63 o
  -4   4  12       16.67       15.11      3.33 o
  -3   4  12     1259.96     1236.45     28.14 o
  -2   4  12      896.41      857.42     20.83 o
  -1   4  12     1278.12     1246.13     28.32 o
   0   4  12        0.70       -2.18      4.09 o
   1   4  12      517.02      514.92     14.58 o
   2   4  12      295.95      298.72     10.43 o
   3   4  12       10.86        8.30      2.97 o
   4   4  12        3.72        1.30      3.23 o
   5   4  12        9.78       13.75      3.94 o
   6   4  12       43.44       29.99      4.88 o
   7   4  12      451.20      411.88     14.38 o
   8   4  12      162.88      160.44      9.60 o
   9   4  12       65.38       75.87      7.94 o
  10   4  12       50.15       34.11      7.91 o
 -11   5  12       25.74       22.14      6.11 o
 -10   5  12        0.09       -4.06      4.59 o
  -9   5  12        3.01       -4.01      4.23 o
  -8   5  12       94.01       80.89      7.17 o
  -7   5  12      129.75      123.52      6.86 o
  -6   5  12       62.59       57.60      4.40 o
  -5   5  12      100.61      115.13      5.53 o
  -4   5  12        9.29       13.35      2.90 o
  -3   5  12       39.10       43.77      3.67 o
  -2   5  12      148.60      133.81      6.12 o
  -1   5  12      955.56      903.99     19.07 o
   0   5  12       25.88       26.05      3.62 o
   1   5  12     2396.27     2229.67     48.19 o
   2   5  12      688.54      694.75     18.27 o
   3   5  12      198.30      184.44      7.71 o
   4   5  12       31.65       51.19      5.67 o
   5   5  12      349.07      357.08     11.14 o
   6   5  12      204.58      211.85      7.44 o
   7   5  12       66.20       88.66      9.15 o
   8   5  12       27.81       37.60      5.60 o
   9   5  12      204.66      215.51      8.68 o
  10   5  12        0.74        4.71      7.41 o
 -11   6  12       10.63       14.08      7.67 o
 -10   6  12        2.54        8.66      8.38 o
  -9   6  12      139.50      153.93      8.63 o
  -8   6  12       41.71       51.26      5.23 o
  -7   6  12        0.27       -1.29      3.41 o
  -6   6  12      193.63      186.68      6.47 o
  -5   6  12      154.43      139.94      5.75 o
  -4   6  12      100.52       97.28      5.44 o
  -3   6  12      480.11      458.11     11.58 o
  -2   6  12      767.44      725.59     16.63 o
  -1   6  12       75.14       71.71      4.62 o
   0   6  12      531.07      484.31     12.03 o
   1   6  12      580.96      527.18     13.91 o
   2   6  12      157.95      151.63      8.46 o
   3   6  12      805.99      689.87     16.13 o
   4   6  12       86.63       94.32      5.49 o
   5   6  12      198.39      190.23      7.63 o
   6   6  12      204.74      200.94     11.76 o
   7   6  12       32.76       30.80      7.44 o
   8   6  12        3.50       -1.40      6.67 o
   9   6  12       15.53       16.82      8.32 o
 -10   7  12        8.63        6.24     10.21 o
  -9   7  12       83.17       87.10     20.43 o
  -8   7  12       60.98       75.93      7.78 o
  -7   7  12        1.93        2.93      4.41 o
  -6   7  12       33.61       46.23      7.22 o
  -5   7  12      111.44      102.07      7.51 o
  -4   7  12     2501.50     2320.71     49.69 o
  -3   7  12        0.48        2.73      3.91 o
  -2   7  12      599.61      558.74     18.42 o
  -1   7  12      395.73      409.92     20.91 o
   0   7  12        6.88        0.19      7.33 o
   1   7  12      150.90      186.27      9.40 o
   2   7  12     1528.96     1462.71     40.70 o
   3   7  12        1.24        6.42      4.63 o
   4   7  12      112.54      114.73      8.86 o
   5   7  12      155.65      169.51     11.08 o
   6   7  12      160.98      148.76     14.93 o
   7   7  12       37.30       41.59      7.26 o
   8   7  12       57.36       46.91      9.40 o
   9   7  12       31.62       35.33     17.54 o
 -10   8  12       17.25        8.91     10.47 o
  -9   8  12        9.76        6.81      9.43 o
  -8   8  12      221.33      204.94     13.43 o
  -7   8  12       28.79       45.56     11.52 o
  -6   8  12       63.88       87.47     13.62 o
  -5   8  12       69.12       75.42     12.57 o
  -4   8  12        2.98       -2.15      4.99 o
  -3   8  12      280.92      239.32     12.40 o
  -2   8  12        8.99       19.81      6.03 o
  -1   8  12        3.52        1.18      5.29 o
   0   8  12        0.04       -6.03      7.07 o
   1   8  12        0.39        4.31      5.73 o
   2   8  12        6.96       -0.49      5.52 o
   3   8  12       13.55       12.72      6.26 o
   4   8  12        0.77       -2.88      5.93 o
   5   8  12       41.35       61.29     16.50 o
   6   8  12       26.40       16.94      7.91 o
   7   8  12        8.16       16.76      8.52 o
   8   8  12        2.43        8.55      7.96 o
  -9   9  12       96.98       91.66     16.24 o
  -8   9  12       10.25        8.91     10.47 o
  -7   9  12      235.07      246.70     20.43 o
  -6   9  12        6.52        9.95      9.43 o
  -5   9  12       89.41      109.47     15.19 o
  -4   9  12       98.08      104.40     14.40 o
  -3   9  12       11.76       10.76      6.03 o
  -2   9  12       10.04       17.92     13.62 o
  -1   9  12       16.28       12.05      6.41 o
   0   9  12        0.98       -0.87      5.36 o
   1   9  12       40.67       31.04      7.53 o
   2   9  12        0.56       -1.08      5.90 o
   3   9  12        3.70        1.24      6.03 o
   4   9  12       18.03        9.97      6.92 o
   5   9  12        9.61        8.53      6.92 o
   6   9  12        4.57        0.63     16.50 o
   7   9  12        0.09        2.86      7.53 o
  -8  10  12      148.05      171.27     19.90 o
  -7  10  12        0.43        9.95     10.47 o
  -6  10  12        1.25       -6.81      8.38 o
  -5  10  12       45.30       52.90     12.57 o
  -4  10  12        0.37        9.95      8.91 o
  -3  10  12       34.87       46.04     12.31 o
  -2  10  12        5.90       -5.24      5.93 o
  -1  10  12      132.68      140.59     12.16 o
   0  10  12      124.76      123.42     18.86 o
   1  10  12       18.35       11.44      6.78 o
   2  10  12       38.17       43.88      8.89 o
   3  10  12       41.08       39.97      9.02 o
   4  10  12       16.46       19.77      7.58 o
   5  10  12       22.35       21.71      7.96 o
   6  10  12       21.39       28.86     10.21 o
   7  10  12        3.92       12.92      8.28 o
  -7  11  12       61.72       86.42     15.72 o
  -6  11  12      200.61      245.65     23.57 o
  -5  11  12       35.26       41.90     12.05 o
  -4  11  12        5.59        2.62      8.38 o
  -3  11  12       67.19       73.33     13.62 o
  -2  11  12       31.76       31.73      7.91 o
  -1  11  12       61.24       75.56     10.14 o
   0  11  12       10.24       11.66     10.74 o
   1  11  12        0.16        5.80      6.92 o
   2  11  12        3.89        3.55      6.55 o
   3  11  12        7.08       12.12      7.67 o
   4  11  12        1.79       -1.84      6.63 o
   5  11  12       46.72       53.06     21.21 o
  -5  12  12        3.86        8.91     10.47 o
  -4  12  12       49.38       64.42     13.62 o
  -3  12  12        6.92       -8.91      8.91 o
  -2  12  12       17.13        5.50      6.92 o
  -1  12  12       29.23       42.59     14.14 o
   0  12  12      155.70      197.11     16.76 o
   1  12  12        5.62       -4.47      6.16 o
   2  12  12      132.22      138.59     19.90 o
   3  12  12      148.28      167.85     15.06 o
   4  12  12       12.31       12.67      8.42 o
  -2  13  12      348.76      359.83     25.14 o
  -1  13  12       95.57       93.76     12.03 o
   0  13  12        9.94       -2.10      7.16 o
   1  13  12       25.29       42.33      9.68 o
  -4 -13  13       19.14       25.90      8.70 o
  -3 -13  13       45.96       25.73      9.77 o
  -2 -13  13        0.09       -4.76      5.75 o
  -1 -13  13        8.21       11.52     12.05 o
   0 -13  13        0.00       -3.14      9.95 o
   1 -13  13        5.72       16.24     12.05 o
   2 -13  13       31.43       27.89     14.14 o
   3 -13  13        4.78       14.14      6.09 o
  -6 -12  13        0.53       -6.50      6.50 o
  -5 -12  13        8.76        6.13      6.58 o
  -4 -12  13        8.03        5.09      8.55 o
  -3 -12  13      152.34      129.84     15.05 o
  -2 -12  13      112.70       91.02     12.03 o
  -1 -12  13       52.31       52.46      9.98 o
   0 -12  13        0.83        4.71      9.43 o
   1 -12  13       93.88      104.63     21.99 o
   2 -12  13       12.24       11.35      5.57 o
   3 -12  13        0.58        5.75      5.57 o
   4 -12  13      101.58      107.73     10.56 o
   5 -12  13       97.69      109.89     12.83 o
  -7 -11  13       24.82       18.15      9.69 o
  -6 -11  13       18.01       18.00      7.26 o
  -5 -11  13      161.68      147.27     18.33 o
  -4 -11  13       33.75       34.45      5.94 o
  -3 -11  13        1.03        3.06      4.02 o
  -2 -11  13       64.90       74.92      9.26 o
  -1 -11  13       76.02       44.47     10.47 o
   0 -11  13        1.04       -7.33      7.33 o
   1 -11  13      199.18      212.29     16.24 o
   2 -11  13        2.49        2.47      4.63 o
   3 -11  13       44.07       48.47      8.65 o
   4 -11  13      383.09      395.72     18.86 o
   5 -11  13        4.45        7.15      7.85 o
   6 -11  13        2.33        4.25      6.04 o
  -8 -10  13        3.25        2.39      6.77 o
  -7 -10  13      133.86      169.86     14.43 o
  -6 -10  13       14.10        9.26     13.36 o
  -5 -10  13        0.74        4.63      4.76 o
  -4 -10  13       61.25       72.60      7.21 o
  -3 -10  13      135.66      122.82      7.98 o
  -2 -10  13      107.81      118.66      8.59 o
  -1 -10  13       55.77       57.44      5.20 o
   0 -10  13       51.44       50.80      5.56 o
   1 -10  13        0.03       -1.75      3.74 o
   2 -10  13      403.65      426.64     16.37 o
   3 -10  13        5.98        9.49      5.50 o
   4 -10  13       47.23       66.35      8.39 o
   5 -10  13        2.15        1.41      5.71 o
   6 -10  13       13.15       10.13      6.09 o
   7 -10  13       12.71       16.38      7.28 o
  -9  -9  13       18.06       24.09      9.01 o
  -8  -9  13      239.05      237.52     24.09 o
  -7  -9  13       99.18       89.06     10.37 o
  -6  -9  13      140.38      129.50     12.05 o
  -5  -9  13       46.29       40.65      6.03 o
  -4  -9  13       43.34       37.14      7.30 o
  -3  -9  13       65.61       59.33      8.55 o
  -2  -9  13        9.51       11.00      3.85 o
  -1  -9  13      166.10      159.78     11.96 o
   0  -9  13        2.75        5.69      3.81 o
   1  -9  13        1.70        5.83      3.64 o
   2  -9  13       20.52       24.82      7.85 o
   3  -9  13      167.87      170.12     11.09 o
   4  -9  13      280.00      303.66     25.93 o
   5  -9  13       18.13       26.19      8.65 o
   6  -9  13      108.44      120.37     13.88 o
   7  -9  13       23.05       12.44     11.52 o
   8  -9  13       18.58       19.97      8.01 o
 -10  -8  13        8.84       25.72      9.77 o
  -9  -8  13        2.23       -2.90     11.00 o
  -8  -8  13       15.05        7.03      6.77 o
  -7  -8  13        8.86       16.49      6.41 o
  -6  -8  13        0.77        5.59      5.41 o
  -5  -8  13        0.22       -3.67      3.67 o
  -4  -8  13      143.93      140.90      8.53 o
  -3  -8  13       26.29       29.18      4.85 o
  -2  -8  13       39.96       32.61      4.90 o
  -1  -8  13      334.92      330.45     11.06 o
   0  -8  13       62.22       55.46      5.31 o
   1  -8  13      371.18      381.94     12.27 o
   2  -8  13        0.96        9.88      4.63 o
   3  -8  13      802.44      858.27     29.33 o
   4  -8  13      216.81      194.45     12.09 o
   5  -8  13       35.61       33.20      7.33 o
   6  -8  13       27.60       11.75      9.17 o
   7  -8  13        5.71       13.54      7.04 o
   8  -8  13      170.58      161.22     15.02 o
   9  -8  13      117.59       87.87     12.02 o
 -10  -7  13       21.83       25.14      9.31 o
  -9  -7  13        0.03       10.97      7.26 o
  -8  -7  13       80.89       66.81      9.98 o
  -7  -7  13       36.08       27.13      7.30 o
  -6  -7  13       83.61       81.33      9.29 o
  -5  -7  13       12.15       14.24      4.57 o
  -4  -7  13       12.98       18.22      4.61 o
  -3  -7  13      193.06      178.11      8.72 o
  -2  -7  13      302.19      300.35     10.85 o
  -1  -7  13      299.80      303.50     12.52 o
   0  -7  13        4.14        3.90      3.25 o
   1  -7  13      534.58      537.51     15.29 o
   2  -7  13      433.68      485.81     14.99 o
   3  -7  13       65.41       71.56      7.75 o
   4  -7  13      248.48      239.99     12.76 o
   5  -7  13       21.25       28.88     16.50 o
   6  -7  13       31.03       31.97      7.53 o
   7  -7  13       25.50       13.47      7.85 o
   8  -7  13       59.50       72.23     10.46 o
   9  -7  13      303.43      292.94     18.72 o
 -11  -6  13       50.87       65.50     11.83 o
 -10  -6  13      112.18      101.12     12.90 o
  -9  -6  13      154.17      158.02     14.38 o
  -8  -6  13      291.81      255.07     15.10 o
  -7  -6  13       28.54       27.56      7.38 o
  -6  -6  13      448.52      462.42     28.80 o
  -5  -6  13       27.79       24.84      6.84 o
  -4  -6  13      545.90      537.74     16.10 o
  -3  -6  13      237.04      223.18      9.40 o
  -2  -6  13      240.14      253.52      9.66 o
  -1  -6  13      660.61      641.84     17.07 o
   0  -6  13       73.83      103.95      9.33 o
   1  -6  13      328.60      320.38     10.84 o
   2  -6  13       89.31      109.81      6.97 o
   3  -6  13      119.18      105.60      8.88 o
   4  -6  13       25.96       31.50      6.50 o
   5  -6  13      118.47      110.20     10.46 o
   6  -6  13       48.39       47.39      8.24 o
   7  -6  13        3.86        8.60      6.29 o
   8  -6  13       12.57        9.69     20.17 o
   9  -6  13       66.65       59.03     10.55 o
  10  -6  13        2.09       16.65      9.43 o
 -11  -5  13       18.17       16.23      7.55 o
 -10  -5  13      199.34      186.71     18.33 o
  -9  -5  13      195.58      205.84     23.05 o
  -8  -5  13        1.78       -3.60      5.89 o
  -7  -5  13      234.16      200.40     14.45 o
  -6  -5  13       40.62       26.89      6.55 o
  -5  -5  13       17.65       23.27      5.66 o
  -4  -5  13        9.23        6.88      3.47 o
  -3  -5  13      238.52      253.61     13.33 o
  -2  -5  13       92.00       94.80     12.57 o
  -1  -5  13      492.55      441.54     24.09 o
   0  -5  13        2.65        6.29      5.76 o
   1  -5  13      503.39      479.25     23.57 o
   2  -5  13      914.93      986.26     39.81 o
   3  -5  13        3.55        3.54      3.27 o
   4  -5  13      168.56      193.12     13.88 o
   5  -5  13        7.33       12.62      5.71 o
   6  -5  13       14.44       35.39     10.47 o
   7  -5  13        0.29        6.29      6.03 o
   8  -5  13      211.85      212.34     15.12 o
   9  -5  13       28.46       17.10      9.69 o
  10  -5  13        0.65       12.49      8.12 o
 -12  -4  13       32.67       23.08      8.34 o
 -11  -4  13        8.40       16.32      7.51 o
 -10  -4  13        0.80       -1.84      7.59 o
  -9  -4  13      132.15      124.91     21.73 o
  -8  -4  13       74.63       79.99     10.29 o
  -7  -4  13        7.46       -3.75      5.29 o
  -6  -4  13        4.06        4.23      5.15 o
  -5  -4  13      410.99      375.86     15.58 o
  -4  -4  13       13.54       36.67      7.33 o
  -3  -4  13       47.90       44.52      9.43 o
  -2  -4  13       80.54       91.66     12.05 o
  -1  -4  13        7.84        2.62      5.24 o
   0  -4  13        1.77        8.65      5.50 o
   1  -4  13       57.82       59.75      6.92 o
   2  -4  13        5.46        6.85      2.95 o
   3  -4  13       56.46       50.89      9.16 o
   4  -4  13      112.84      110.15      6.72 o
   5  -4  13      280.77      282.97     14.04 o
   6  -4  13      123.55      102.81     10.46 o
   7  -4  13      132.10      124.90     11.91 o
   8  -4  13       46.89       26.21      8.91 o
   9  -4  13       23.69       22.36      9.95 o
  10  -4  13       28.49       26.55      9.29 o
 -12  -3  13        0.58       -8.15      8.15 o
 -11  -3  13       13.55        4.32      6.60 o
 -10  -3  13       35.57       43.27      9.44 o
  -9  -3  13      429.33      415.65     22.26 o
  -8  -3  13       14.92        9.85      6.63 o
  -7  -3  13       15.20       15.73      8.12 o
  -6  -3  13      196.90      204.46     14.92 o
  -5  -3  13      108.56      116.81     14.66 o
  -4  -3  13       50.24       52.90      8.91 o
  -3  -3  13       19.17       28.93      4.91 o
  -2  -3  13      219.96      242.24      8.93 o
  -1  -3  13        3.70        8.26      3.90 o
   0  -3  13        4.07        5.89      2.38 o
   1  -3  13      245.12      241.27      8.71 o
   2  -3  13      170.14      163.77      6.15 o
   3  -3  13        6.95        7.60      2.86 o
   4  -3  13       30.98       40.85      4.07 o
   5  -3  13      319.54      303.02     11.42 o
   6  -3  13      838.13      763.18     21.48 o
   7  -3  13        0.69       -1.55      4.52 o
   8  -3  13       77.73       71.67      8.09 o
   9  -3  13       73.13       85.42     11.86 o
  10  -3  13       29.25       38.69      9.44 o
 -12  -2  13      121.64      134.79     30.90 o
 -11  -2  13       28.46       40.08      8.95 o
 -10  -2  13       59.58       53.94      7.13 o
  -9  -2  13        4.84       18.21      5.84 o
  -8  -2  13      102.63       94.09      8.45 o
  -7  -2  13      360.62      328.67     12.65 o
  -6  -2  13       12.47       15.53      5.84 o
  -5  -2  13        8.66       13.62      3.87 o
  -4  -2  13       73.67       73.67      5.73 o
  -3  -2  13        9.87       17.37      6.03 o
  -2  -2  13      607.63      571.77     13.12 o
  -1  -2  13        8.40       13.57      2.73 o
   0  -2  13      130.72      144.77      5.65 o
   1  -2  13      353.25      357.69      9.46 o
   2  -2  13       61.55       69.33      4.56 o
   3  -2  13       17.42       20.90      3.27 o
   4  -2  13      672.91      663.50     15.40 o
   5  -2  13      439.76      441.23     10.02 o
   6  -2  13       14.74       10.47      3.29 o
   7  -2  13       16.73       19.49      3.74 o
   8  -2  13       18.34       18.57      4.10 o
   9  -2  13       32.22       22.66      7.91 o
  10  -2  13       10.84        3.88      7.58 o
  11  -2  13      133.64      139.73     16.50 o
 -12  -1  13       18.75       24.28      9.24 o
 -11  -1  13        9.57       10.91      8.50 o
 -10  -1  13       70.89       64.00      5.93 o
  -9  -1  13       37.79       40.08      4.96 o
  -8  -1  13       89.65       83.40      5.61 o
  -7  -1  13      851.50      795.37     18.08 o
  -6  -1  13      392.06      398.70     10.66 o
  -5  -1  13      266.28      261.00      7.82 o
  -4  -1  13       75.19       70.10      4.03 o
  -3  -1  13       22.48       28.50      2.39 o
  -2  -1  13       55.08       56.30      2.83 o
  -1  -1  13     2515.12     2395.52     38.96 o
   0  -1  13        9.45        9.60      1.72 o
   1  -1  13     2132.18     2034.06     33.58 o
   2  -1  13     1405.25     1465.23     25.19 o
   3  -1  13      245.14      256.55      7.00 o
   4  -1  13     1451.55     1436.88     25.31 o
   5  -1  13       16.36       18.44      3.37 o
   6  -1  13       52.96       58.83      4.51 o
   7  -1  13       32.09       30.79      4.70 o
   8  -1  13        2.81        6.09      4.76 o
   9  -1  13      139.58      138.74      9.29 o
  10  -1  13      131.36      123.45      9.43 o
  11  -1  13       13.67        8.64      5.88 o
 -12   0  13       25.86       17.95      6.39 o
 -11   0  13       85.18      100.85      8.82 o
 -10   0  13        1.15       -2.78      4.19 o
  -9   0  13      224.39      224.03      9.13 o
  -8   0  13       24.74       18.44      4.26 o
  -7   0  13      883.69      903.86     20.03 o
  -6   0  13       48.34       57.76      4.80 o
  -5   0  13      505.17      520.78     12.70 o
  -4   0  13       89.84       83.59      4.80 o
  -3   0  13       17.35       19.52      3.25 o
  -2   0  13      564.82      524.71     10.88 o
  -1   0  13      286.17      262.73      7.53 o
   0   0  13      312.40      308.18      7.56 o
   1   0  13       14.07       18.94      2.60 o
   2   0  13       76.20       87.67      5.42 o
   3   0  13     1182.48     1142.08     20.83 o
   4   0  13     1291.08     1251.49     22.80 o
   5   0  13      878.99      855.74     17.08 o
   6   0  13      240.10      224.46      8.05 o
   7   0  13        0.45        1.87      3.71 o
   8   0  13      159.21      161.28      9.81 o
   9   0  13        2.47       -0.23      5.61 o
  10   0  13      161.16      167.21     11.27 o
  11   0  13       21.38       12.49      6.36 o
 -12   1  13       23.96       31.52      8.05 o
 -11   1  13       36.52       49.51     11.42 o
 -10   1  13      338.44      304.30     12.91 o
  -9   1  13       23.64       25.70      6.89 o
  -8   1  13        6.10        5.11      4.16 o
  -7   1  13       50.18       53.82      5.10 o
  -6   1  13      494.70      477.25     12.45 o
  -5   1  13       21.74       14.88      4.21 o
  -4   1  13        0.11        1.41      4.23 o
  -3   1  13      103.57      115.74      5.73 o
  -2   1  13      490.98      503.97     10.57 o
  -1   1  13       47.10       56.34      3.63 o
   0   1  13       16.87       19.48      2.71 o
   1   1  13       21.40       27.94      2.99 o
   2   1  13      324.06      351.74      8.60 o
   3   1  13      150.94      168.75      6.58 o
   4   1  13     1131.84     1143.19     23.63 o
   5   1  13      240.82      240.32      7.71 o
   6   1  13       52.53       53.34      5.33 o
   7   1  13       81.96       79.50      6.28 o
   8   1  13      169.16      162.81     10.10 o
   9   1  13       18.12       21.00      5.99 o
  10   1  13      271.52      253.44     20.26 o
  11   1  13        0.79       -2.52     12.83 o
 -12   2  13       13.67       12.83      6.43 o
 -11   2  13       23.96       17.66      6.28 o
 -10   2  13      178.86      191.81     11.00 o
  -9   2  13        0.67        1.55      4.85 o
  -8   2  13      300.44      299.41     10.25 o
  -7   2  13        4.82        5.69      4.01 o
  -6   2  13      270.38      247.62      8.59 o
  -5   2  13       55.22       60.06      4.88 o
  -4   2  13      142.22      153.17      7.03 o
  -3   2  13      182.72      199.97      7.30 o
  -2   2  13       54.52       62.28      7.64 o
  -1   2  13      661.21      656.02     13.05 o
   0   2  13      560.20      563.53     11.69 o
   1   2  13      190.59      207.71      6.36 o
   2   2  13      142.85      160.35      5.70 o
   3   2  13      520.15      502.07     10.29 o
   4   2  13       82.72       79.56      4.94 o
   5   2  13      843.04      796.98     18.62 o
   6   2  13      206.98      191.10      8.12 o
   7   2  13      102.03       97.77      6.90 o
   8   2  13        0.00       -4.23      4.23 o
   9   2  13       15.71       14.22      6.55 o
  10   2  13        7.27        4.31      6.41 o
 -12   3  13       40.68       43.54      7.64 o
 -11   3  13       32.78       34.35      7.58 o
 -10   3  13       43.65       41.67      6.69 o
  -9   3  13        2.11        3.05      4.41 o
  -8   3  13       57.32       60.55      5.59 o
  -7   3  13       82.96       83.17      5.96 o
  -6   3  13       44.20       43.15      4.58 o
  -5   3  13       22.94       24.48      3.70 o
  -4   3  13      534.07      575.66     13.78 o
  -3   3  13        4.02        9.56      2.88 o
  -2   3  13       31.33       30.81      4.01 o
  -1   3  13       41.03       51.04      4.18 o
   0   3  13       20.38       21.56      3.47 o
   1   3  13       62.98       69.25      5.08 o
   2   3  13      141.16      142.10      7.94 o
   3   3  13      145.97      145.11      8.65 o
   4   3  13       95.41       97.03      6.23 o
   5   3  13      403.95      399.66     13.51 o
   6   3  13        2.47        5.09      4.48 o
   7   3  13       16.37       21.17      5.49 o
   8   3  13       58.97       56.31     10.55 o
   9   3  13        2.50        8.56      6.63 o
  10   3  13       20.91       26.33      9.95 o
 -11   4  13       16.80       15.32      5.99 o
 -10   4  13       43.89       42.47      6.87 o
  -9   4  13        0.52        0.86      4.52 o
  -8   4  13        0.41        2.78      4.41 o
  -7   4  13      134.05      142.29      7.24 o
  -6   4  13      123.03       99.57      5.59 o
  -5   4  13       58.03       54.39      4.20 o
  -4   4  13      128.99      137.03      6.50 o
  -3   4  13       51.46       43.04      4.73 o
  -2   4  13      330.84      339.24     11.08 o
  -1   4  13        0.28        2.26      3.74 o
   0   4  13       27.05       33.31      4.69 o
   1   4  13      227.75      252.01     11.83 o
   2   4  13      114.74      105.85      7.56 o
   3   4  13      340.90      331.27     10.81 o
   4   4  13      247.38      207.03      8.31 o
   5   4  13      394.05      374.54     17.24 o
   6   4  13        7.13        4.49      4.61 o
   7   4  13        1.59        1.74      4.73 o
   8   4  13       52.07       50.65      6.90 o
   9   4  13      254.24      265.73     12.16 o
  10   4  13       16.86       10.40      7.16 o
 -11   5  13        1.14        8.04      5.62 o
 -10   5  13        1.23       -1.61      7.89 o
  -9   5  13        0.27       -2.80      4.54 o
  -8   5  13       17.53       12.02      4.73 o
  -7   5  13        1.42        1.23      3.53 o
  -6   5  13      197.30      204.86      6.98 o
  -5   5  13       53.17       52.00      4.34 o
  -4   5  13      182.09      204.31      6.69 o
  -3   5  13        5.93        4.04      3.13 o
  -2   5  13     1066.74     1077.72     26.99 o
  -1   5  13     1550.06     1434.17     28.30 o
   0   5  13        3.93        1.90      3.04 o
   1   5  13      951.09      874.19     19.27 o
   2   5  13       41.75       46.09      6.05 o
   3   5  13       31.24       25.86      4.20 o
   4   5  13      443.15      433.29     12.35 o
   5   5  13      160.28      144.18      7.58 o
   6   5  13      388.51      372.62     10.27 o
   7   5  13      200.20      194.60      8.32 o
   8   5  13       64.41       82.56      6.52 o
   9   5  13       20.63       16.83      4.75 o
  10   5  13      185.57      188.55     16.11 o
 -11   6  13       65.53       59.80      9.92 o
 -10   6  13        8.66        3.95      6.81 o
  -9   6  13      163.12      173.52      9.25 o
  -8   6  13      746.44      728.28     20.98 o
  -7   6  13       79.98       74.29      5.76 o
  -6   6  13      403.78      393.06     13.06 o
  -5   6  13        0.99        6.78      3.23 o
  -4   6  13       42.80       30.06      3.82 o
  -3   6  13      861.47      774.09     17.43 o
  -2   6  13      208.08      192.00      7.13 o
  -1   6  13      135.44      129.28      6.88 o
   0   6  13     2680.44     2543.99     47.12 o
   1   6  13      117.85      103.00      5.80 o
   2   6  13     2839.61     2733.88     50.79 o
   3   6  13      622.70      578.95     14.37 o
   4   6  13       10.84        3.22      3.27 o
   5   6  13        0.00       -1.12      3.11 o
   6   6  13       22.31       22.05      6.30 o
   7   6  13      135.49      146.50     13.51 o
   8   6  13       25.57       26.62     12.05 o
   9   6  13       12.99       10.29     10.21 o
 -10   7  13       24.65       16.76      7.41 o
  -9   7  13        0.89        3.11      9.43 o
  -8   7  13      458.68      463.43     20.28 o
  -7   7  13       75.74       93.23      9.81 o
  -6   7  13      267.30      271.00     13.89 o
  -5   7  13       33.12       43.10      5.73 o
  -4   7  13      148.40      139.71      8.32 o
  -3   7  13       23.72       13.10      4.54 o
  -2   7  13     1371.92     1344.70     33.50 o
  -1   7  13        4.42        8.38      4.41 o
   0   7  13        1.14        0.32      3.98 o
   1   7  13        0.45       -3.84      3.84 o
   2   7  13      776.65      752.17     21.32 o
   3   7  13        3.10        0.39      4.21 o
   4   7  13      328.52      327.30     13.49 o
   5   7  13        6.41        1.09      5.44 o
   6   7  13        0.57       -2.83      5.07 o
   7   7  13        9.12       14.70      7.17 o
   8   7  13      299.62      322.88     35.61 o
   9   7  13       36.56       39.07      9.63 o
  -9   8  13       13.13        5.24      9.43 o
  -8   8  13      240.67      267.15     14.97 o
  -7   8  13      194.87      205.98     13.19 o
  -6   8  13       90.67      114.71     15.72 o
  -5   8  13        0.00       -6.29      6.29 o
  -4   8  13       32.76       48.65      7.41 o
  -3   8  13        8.33        6.10      5.73 o
  -2   8  13        2.14        3.45      5.29 o
  -1   8  13      107.70      101.33      9.92 o
   0   8  13       52.54       49.67      8.12 o
   1   8  13       37.54       45.10      7.75 o
   2   8  13       25.58       21.54      6.78 o
   3   8  13       17.04       26.78      7.22 o
   4   8  13        2.41        1.82     11.26 o
   5   8  13        3.63        4.21      6.63 o
   6   8  13       22.84        9.01      8.38 o
   7   8  13       10.73       -7.00     13.10 o
   8   8  13       16.98        3.67     11.00 o
  -8   9  13      125.86      120.99     17.28 o
  -7   9  13       13.61       41.90     12.57 o
  -6   9  13      304.43      334.69     23.57 o
  -5   9  13       67.35       74.38     13.10 o
  -4   9  13       67.04       83.16      9.24 o
  -3   9  13        1.46        1.08      7.85 o
  -2   9  13        1.04        4.94      5.66 o
  -1   9  13        4.32        8.91      6.10 o
   0   9  13       14.95       21.91      8.91 o
   1   9  13       13.45        9.78      7.33 o
   2   9  13       16.54        2.16      7.07 o
   3   9  13        3.11       -3.60      6.10 o
   4   9  13       69.76       66.18     11.26 o
   5   9  13       44.08       62.31     13.10 o
   6   9  13       46.77       41.24     10.06 o
   7   9  13       72.75       83.75     12.21 o
  -8  10  13       40.57       30.38     13.10 o
  -7  10  13        5.52       20.43     11.00 o
  -6  10  13       52.02       64.95     14.14 o
  -5  10  13       88.70      100.04     15.72 o
  -4  10  13        0.29        3.14      8.38 o
  -3  10  13       10.19        6.39      6.47 o
  -2  10  13       74.16       66.55     11.00 o
  -1  10  13       81.52      102.72     11.00 o
   0  10  13       97.10      124.47     11.93 o
   1  10  13      238.67      275.18     15.34 o
   2  10  13        1.70        0.31      6.41 o
   3  10  13       90.16      108.25     12.16 o
   4  10  13       27.49       37.86      8.68 o
   5  10  13       70.54       84.36     11.78 o
   6  10  13       63.36       48.04     10.37 o
  -6  11  13      136.03      159.75     19.90 o
  -5  11  13        0.10       -1.57      9.43 o
  -4  11  13       13.98        8.38      9.95 o
  -3  11  13       70.56       74.38     14.14 o
  -2  11  13        9.46       -0.78      6.67 o
  -1  11  13      235.63      243.23     14.43 o
   0  11  13        0.32        8.18      6.92 o
   1  11  13      101.00      121.80     12.74 o
   2  11  13        3.02        0.00      6.78 o
   3  11  13       15.27       16.75      7.91 o
   4  11  13       51.56       38.39      9.81 o
   5  11  13       78.14       79.61     12.05 o
  -5  12  13        9.42       14.66     11.00 o
  -4  12  13       55.85       78.56     14.66 o
  -3  12  13       99.61      105.28     16.24 o
  -2  12  13      146.66      181.99     14.63 o
  -1  12  13      286.64      284.36     16.08 o
   0  12  13      105.43      115.77     12.40 o
   1  12  13       57.60       54.96      9.94 o
   2  12  13      237.44      283.76     17.75 o
   3  12  13       74.71      113.64     13.05 o
  -3 -13  14       22.74       15.82      7.30 o
  -2 -13  14       28.88       30.59      8.04 o
  -1 -13  14       23.67       39.29     14.14 o
   0 -13  14        0.07        2.10     10.47 o
   1 -13  14        0.42       -1.20      7.59 o
   2 -13  14       27.94       31.32      6.55 o
  -5 -12  14        0.33       -1.13      6.18 o
  -4 -12  14      178.15      181.56     17.24 o
  -3 -12  14       77.51       90.16     11.01 o
  -2 -12  14       14.37       15.88      4.36 o
  -1 -12  14        1.54        9.95     10.47 o
   0 -12  14        9.09        5.10      9.69 o
   1 -12  14       21.93       24.34      5.67 o
   2 -12  14        3.47       -1.10      8.65 o
   3 -12  14        0.25        8.56      5.62 o
   4 -12  14       79.98       68.91      9.36 o
  -7 -11  14       88.28      126.87     13.17 o
  -6 -11  14       47.55       54.94      9.29 o
  -5 -11  14        4.95        1.43      5.12 o
  -4 -11  14      230.24      205.28     10.77 o
  -3 -11  14      102.73      107.52      7.76 o
  -2 -11  14        2.01        2.21      3.92 o
  -1 -11  14      338.68      332.27     11.82 o
   0 -11  14        0.34        4.21      4.16 o
   1 -11  14      154.69      153.49      9.84 o
   2 -11  14        5.18        3.07      5.05 o
   3 -11  14        1.06       -5.42      6.03 o
   4 -11  14       29.57       42.72      7.81 o
   5 -11  14        0.39        3.38      7.07 o
   6 -11  14       28.28       49.62      9.50 o
  -8 -10  14       20.26        8.24      7.80 o
  -7 -10  14        0.29       -1.00      6.39 o
  -6 -10  14        4.35       -2.40      6.01 o
  -5 -10  14      133.72      138.48     11.53 o
  -4 -10  14       62.19       61.86      8.16 o
  -3 -10  14       13.94       17.47      4.68 o
  -2 -10  14      360.50      372.69     12.79 o
  -1 -10  14       21.39       26.59      4.70 o
   0 -10  14        0.71        3.16      3.68 o
   1 -10  14        4.59       -2.75      5.76 o
   2 -10  14       34.83       36.47     12.83 o
   3 -10  14        0.47        4.51      8.38 o
   4 -10  14        2.85        0.71      5.46 o
   5 -10  14       54.53       78.46     13.10 o
   6 -10  14        3.88       -1.25      6.81 o
   7 -10  14       26.98       30.02      8.80 o
  -9  -9  14       10.89       12.05     12.05 o
  -8  -9  14      185.16      176.17     15.23 o
  -7  -9  14      175.00      201.31     15.23 o
  -6  -9  14       45.45       44.16     25.14 o
  -5  -9  14      198.31      173.51     10.30 o
  -4  -9  14       10.53        2.84      4.28 o
  -3  -9  14      233.55      216.89     10.42 o
  -2  -9  14       13.20       12.02      4.39 o
  -1  -9  14       17.71       15.71      4.32 o
   0  -9  14        5.88        3.73      3.87 o
   1  -9  14        0.76        4.03      4.44 o
   2  -9  14       10.03       14.64      8.12 o
   3  -9  14       48.79       34.94      6.74 o
   4  -9  14       22.74       12.63      5.71 o
   5  -9  14        1.87        3.86      5.46 o
   6  -9  14       21.50       16.89      7.21 o
   7  -9  14       32.39       41.51      8.96 o
 -10  -8  14        6.37       -3.90      7.96 o
  -9  -8  14       18.35       32.95      9.31 o
  -8  -8  14       12.42        7.76      7.26 o
  -7  -8  14        1.07        6.25      6.26 o
  -6  -8  14      230.72      241.71     14.43 o
  -5  -8  14       48.96       47.67      9.26 o
  -4  -8  14        6.86        0.64      4.19 o
  -3  -8  14      942.92      868.51     22.97 o
  -2  -8  14        3.12        6.45      3.81 o
  -1  -8  14        1.61        5.90      3.64 o
   0  -8  14     1109.38     1078.91     26.10 o
   1  -8  14      205.84      197.44      9.26 o
   2  -8  14      187.74      208.66     11.67 o
   3  -8  14      674.51      696.24     31.95 o
   4  -8  14        4.04       -4.11      6.03 o
   5  -8  14       76.53       84.47      9.90 o
   6  -8  14       88.01      102.74     11.10 o
   7  -8  14      121.15      132.35     26.97 o
   8  -8  14        0.95        1.40      6.67 o
 -10  -7  14        3.22        0.04      8.05 o
  -9  -7  14       23.11       16.45      8.28 o
  -8  -7  14       53.56       44.48      8.80 o
  -7  -7  14       55.62       59.86     23.57 o
  -6  -7  14       30.94       34.44      7.06 o
  -5  -7  14       76.34       76.84      7.42 o
  -4  -7  14      125.32      124.43      9.70 o
  -3  -7  14      216.37      195.46     13.44 o
  -2  -7  14      538.67      523.90     15.66 o
  -1  -7  14        6.79       17.04      5.25 o
   0  -7  14        0.11       -3.15      3.15 o
   1  -7  14      442.17      448.73     13.79 o
   2  -7  14        6.08        5.60      3.83 o
   3  -7  14       25.52       17.11      5.23 o
   4  -7  14       12.64       21.32      6.26 o
   5  -7  14      263.49      291.35     19.90 o
   6  -7  14       47.69       18.81      9.95 o
   7  -7  14      109.48       74.62     10.54 o
   8  -7  14      108.78      112.04     12.59 o
   9  -7  14        3.66       -0.18      7.26 o
 -11  -6  14       22.89       29.57     14.66 o
 -10  -6  14       62.74       65.95     14.40 o
  -9  -6  14       53.63       47.78      9.60 o
  -8  -6  14      542.45      532.40     22.60 o
  -7  -6  14      208.38      194.84     14.47 o
  -6  -6  14        4.81       12.00      5.62 o
  -5  -6  14      572.03      529.26     16.73 o
  -4  -6  14       21.13       18.15      4.41 o
  -3  -6  14      312.72      314.92     14.97 o
  -2  -6  14       80.07       90.69      6.90 o
  -1  -6  14       32.15       26.40      5.02 o
   0  -6  14      811.82      796.92     20.37 o
   1  -6  14      511.41      536.06     24.75 o
   2  -6  14       38.03       52.49      5.23 o
   3  -6  14      670.45      627.32     21.79 o
   4  -6  14      249.57      265.95     40.33 o
   5  -6  14       28.21       36.40     13.62 o
   6  -6  14        8.25        9.86      6.03 o
   7  -6  14       35.53       34.63      8.42 o
   8  -6  14        5.69       -0.28      6.88 o
   9  -6  14       14.28       22.57      8.52 o
 -11  -5  14      127.22      148.32     15.55 o
 -10  -5  14       21.61        8.18      7.91 o
  -9  -5  14      183.43      140.71     13.94 o
  -8  -5  14        5.01        7.24      6.84 o
  -7  -5  14      149.03      115.67     18.33 o
  -6  -5  14        0.61        0.00      5.02 o
  -5  -5  14       20.85       35.79      7.85 o
  -4  -5  14      222.31      243.64     13.44 o
  -3  -5  14       25.96       28.79      4.51 o
  -2  -5  14      931.06      996.21     44.00 o
  -1  -5  14       16.98       15.19      7.33 o
   0  -5  14        7.13        8.91      6.29 o
   1  -5  14       59.37       45.54      6.77 o
   2  -5  14       16.91       16.01      4.39 o
   3  -5  14      298.12      318.94     11.21 o
   4  -5  14        1.25        5.99      6.81 o
   5  -5  14        0.32        5.06      5.52 o
   6  -5  14        4.15        8.15      5.89 o
   7  -5  14      217.33      228.28     15.07 o
   8  -5  14        5.67       -1.04      6.63 o
   9  -5  14       53.52       56.45     10.70 o
  10  -5  14        4.27        5.48      7.92 o
 -11  -4  14       14.36       23.82      8.16 o
 -10  -4  14        1.26        0.26      7.41 o
  -9  -4  14       43.55       47.90      9.40 o
  -8  -4  14      109.94      101.43     12.83 o
  -7  -4  14      135.62      129.12     11.62 o
  -6  -4  14      158.60      146.97     13.10 o
  -5  -4  14      103.67       91.12     10.47 o
  -4  -4  14       59.71       65.99      7.16 o
  -3  -4  14       41.03       23.63      5.14 o
  -2  -4  14        5.20        2.10      5.76 o
  -1  -4  14        9.57       13.10      4.82 o
   0  -4  14       16.15       14.34      4.77 o
   1  -4  14       37.80       39.06      4.61 o
   2  -4  14        5.05        4.23      3.26 o
   3  -4  14        0.24        4.42      4.13 o
   4  -4  14      179.59      185.99      8.70 o
   5  -4  14       23.84       17.34      6.01 o
   6  -4  14       38.37       35.51      7.85 o
   7  -4  14       13.73       15.87      7.30 o
   8  -4  14       24.20       38.41      8.91 o
   9  -4  14       51.45       54.10     10.44 o
  10  -4  14        8.41        9.95     13.10 o
 -12  -3  14        1.83       -0.99      8.86 o
 -11  -3  14        2.16        6.45      6.85 o
 -10  -3  14       24.48       40.66      9.44 o
  -9  -3  14        2.79       12.88      8.38 o
  -8  -3  14       33.90       31.93      7.96 o
  -7  -3  14        0.13        7.85      5.93 o
  -6  -3  14      242.49      260.53     13.64 o
  -5  -3  14       62.96       52.88      7.38 o
  -4  -3  14     1286.85     1241.38     35.56 o
  -3  -3  14      471.72      467.58     22.26 o
  -2  -3  14      172.04      151.08      7.31 o
  -1  -3  14     1063.36     1091.12     25.55 o
   0  -3  14        3.51       -0.63      2.88 o
   1  -3  14     1242.79     1318.48     29.91 o
   2  -3  14       82.92       74.52      5.94 o
   3  -3  14     1012.45      981.45     23.81 o
   4  -3  14       28.61       28.32      4.72 o
   5  -3  14        5.18        7.53      5.66 o
   6  -3  14       56.62       53.80      6.61 o
   7  -3  14       50.64       51.88      6.74 o
   8  -3  14       80.90       81.95      8.39 o
   9  -3  14      294.65      294.49     18.30 o
  10  -3  14      122.51      134.19     14.32 o
 -12  -2  14      114.23      131.30     37.45 o
 -11  -2  14        9.30        3.78      6.67 o
 -10  -2  14        4.22        3.46      5.35 o
  -9  -2  14       98.04       95.44      9.16 o
  -8  -2  14       30.86       30.95      6.03 o
  -7  -2  14       79.27       83.10      7.52 o
  -6  -2  14      832.92      815.25     21.86 o
  -5  -2  14      953.25      956.42     26.43 o
  -4  -2  14      565.15      525.17     15.00 o
  -3  -2  14      255.38      228.35     14.08 o
  -2  -2  14       20.88       30.15      3.60 o
  -1  -2  14      244.94      228.65      9.22 o
   0  -2  14      447.31      449.97     11.15 o
   1  -2  14       30.12       44.23      3.92 o
   2  -2  14       57.11       57.08      4.91 o
   3  -2  14      412.85      398.43     10.75 o
   4  -2  14      459.77      464.72     17.81 o
   5  -2  14        1.55        6.48      3.55 o
   6  -2  14       20.70       17.60      3.24 o
   7  -2  14      102.32      102.83      5.81 o
   8  -2  14       31.09       22.05      6.41 o
   9  -2  14        0.88        0.64      7.01 o
  10  -2  14        9.01        9.21      8.65 o
 -12  -1  14        1.42        6.72     13.10 o
 -11  -1  14      232.27      237.38     17.60 o
 -10  -1  14      100.71      124.22     11.05 o
  -9  -1  14       32.94       40.50      4.90 o
  -8  -1  14       14.16       13.42      4.55 o
  -7  -1  14      327.90      339.63     10.02 o
  -6  -1  14     1046.99     1028.81     21.84 o
  -5  -1  14     2312.17     2328.38     43.10 o
  -4  -1  14      235.99      193.94      6.88 o
  -3  -1  14     1390.93     1348.16     23.71 o
  -2  -1  14     1313.52     1330.06     25.93 o
  -1  -1  14      514.41      500.51     10.40 o
   0  -1  14        3.32       -0.94      1.94 o
   1  -1  14       52.88       60.10      3.56 o
   2  -1  14      114.54      119.74      4.92 o
   3  -1  14        5.90        5.08      2.57 o
   4  -1  14      402.97      406.69      9.81 o
   5  -1  14       19.30       23.63      3.47 o
   6  -1  14       15.90       11.31      3.33 o
   7  -1  14       20.86       23.42      6.16 o
   8  -1  14        0.32        2.23      4.47 o
   9  -1  14      203.82      189.00     10.25 o
  10  -1  14       55.53       63.76      7.71 o
 -12   0  14      415.27      414.98     23.17 o
 -11   0  14       32.58       22.53      7.65 o
 -10   0  14       20.74       17.92      5.29 o
  -9   0  14       70.96       71.57      7.73 o
  -8   0  14      159.89      162.40      7.87 o
  -7   0  14       89.81      101.37      6.25 o
  -6   0  14      362.86      352.49     10.23 o
  -5   0  14     1071.14     1056.41     22.02 o
  -4   0  14       45.35       43.47      4.07 o
  -3   0  14      208.61      214.60      7.03 o
  -2   0  14      169.57      162.69      5.54 o
  -1   0  14      481.81      444.87     10.82 o
   0   0  14       88.74       79.71      4.35 o
   1   0  14      536.78      484.04     10.54 o
   2   0  14       33.38       34.67      3.44 o
   3   0  14     1511.03     1478.25     26.16 o
   4   0  14      168.55      166.15      6.32 o
   5   0  14      206.62      218.80      7.31 o
   6   0  14      724.24      747.98     18.54 o
   7   0  14       36.40       41.86      6.16 o
   8   0  14        1.64       -0.43      4.91 o
   9   0  14       31.53       42.87      6.74 o
  10   0  14        8.68        7.74      6.32 o
 -12   1  14       22.78       21.82      7.05 o
 -11   1  14        1.51       -3.00      5.44 o
 -10   1  14       14.34       13.00      5.77 o
  -9   1  14      231.30      235.65      9.61 o
  -8   1  14        0.33        3.24      3.80 o
  -7   1  14      121.01      122.85      6.90 o
  -6   1  14      114.57      117.42      6.43 o
  -5   1  14      853.30      835.50     21.56 o
  -4   1  14      405.40      380.10     15.77 o
  -3   1  14        0.47        6.70      3.42 o
  -2   1  14      300.73      337.83      8.38 o
  -1   1  14      316.48      297.96      7.68 o
   0   1  14       19.37       21.21      2.88 o
   1   1  14      102.24      108.15      5.81 o
   2   1  14       23.07       26.50      3.79 o
   3   1  14      256.66      271.26      9.38 o
   4   1  14      350.36      344.54      9.21 o
   5   1  14      649.51      620.63     18.91 o
   6   1  14       16.86        8.92      3.83 o
   7   1  14       72.63       68.55      7.71 o
   8   1  14        1.44        7.46      5.03 o
   9   1  14       74.70       83.83     10.00 o
  10   1  14       11.30       20.17      7.75 o
 -12   2  14       46.29       42.43      7.70 o
 -11   2  14       47.14       56.58      7.85 o
 -10   2  14      115.64      117.33     12.83 o
  -9   2  14       71.82       71.53      6.39 o
  -8   2  14      379.08      360.62     11.53 o
  -7   2  14      121.98      117.24      6.70 o
  -6   2  14      868.09      831.70     21.83 o
  -5   2  14       50.87       60.18      5.01 o
  -4   2  14      772.22      719.67     16.41 o
  -3   2  14      900.24      856.35     18.51 o
  -2   2  14      153.23      167.94     11.72 o
  -1   2  14        4.13       -1.06      2.38 o
   0   2  14      287.39      304.05      7.91 o
   1   2  14        0.30        6.65      2.48 o
   2   2  14      108.68      128.77      5.12 o
   3   2  14       66.40       58.55      4.51 o
   4   2  14     1582.42     1428.31     29.63 o
   5   2  14        0.25       10.29      3.86 o
   6   2  14      141.09      144.82     10.81 o
   7   2  14       29.46       26.58      5.61 o
   8   2  14       43.90       44.48     11.84 o
   9   2  14       10.86        2.88      5.93 o
  10   2  14      143.71      136.60     12.21 o
 -11   3  14       15.73       17.91      6.57 o
 -10   3  14      107.40      113.11      9.28 o
  -9   3  14      118.15      106.94      9.40 o
  -8   3  14      112.10      111.54      7.29 o
  -7   3  14       30.79       25.93      4.44 o
  -6   3  14       37.22       39.30      5.07 o
  -5   3  14      563.29      569.02     16.32 o
  -4   3  14       31.16       25.01      3.68 o
  -3   3  14        4.16        1.56      2.80 o
  -2   3  14      273.75      258.92      8.24 o
  -1   3  14      833.39      832.63     18.11 o
   0   3  14        0.68        1.15      2.69 o
   1   3  14     1090.88     1031.54     25.78 o
   2   3  14      783.12      772.06     17.53 o
   3   3  14        2.09        8.67      3.56 o
   4   3  14      153.74      150.23      8.44 o
   5   3  14       54.77       53.92      6.30 o
   6   3  14       20.66       14.55      5.12 o
   7   3  14      388.13      361.56     13.46 o
   8   3  14        3.01        5.83      5.12 o
   9   3  14      102.47      107.83     13.88 o
  10   3  14       34.53       37.54      8.52 o
 -11   4  14       46.67       47.99      7.71 o
 -10   4  14       66.72       72.48     14.49 o
  -9   4  14        1.77        6.67      5.14 o
  -8   4  14      125.30      119.33      8.71 o
  -7   4  14        7.81        8.57      3.81 o
  -6   4  14        6.26        2.92      3.44 o
  -5   4  14      135.59      128.13      5.97 o
  -4   4  14       10.83        4.95      3.01 o
  -3   4  14      156.33      149.40      7.64 o
  -2   4  14      109.51      112.88      7.33 o
  -1   4  14        3.66        5.87      3.91 o
   0   4  14     3584.62     3379.45     95.04 o
   1   4  14       89.06       87.32      9.69 o
   2   4  14      656.18      597.36     14.84 o
   3   4  14        6.80       11.21      3.31 o
   4   4  14      233.22      240.42      8.94 o
   5   4  14       77.24       69.40      6.85 o
   6   4  14       61.58       64.83      6.99 o
   7   4  14       11.85       13.86      5.28 o
   8   4  14      223.33      224.88     10.87 o
   9   4  14        3.23        2.93      5.44 o
  10   4  14      175.60      165.71     25.40 o
 -11   5  14        0.95       -5.12      5.12 o
 -10   5  14        9.78        6.69      5.23 o
  -9   5  14        0.00        1.62      4.73 o
  -8   5  14       68.52       65.25      6.93 o
  -7   5  14      404.37      382.45     11.62 o
  -6   5  14      290.24      275.87      8.33 o
  -5   5  14      782.55      730.75     15.36 o
  -4   5  14       28.23       42.47      4.48 o
  -3   5  14      106.02       93.12      5.81 o
  -2   5  14       12.34       14.23      3.64 o
  -1   5  14      370.69      338.02     10.56 o
   0   5  14        0.16        3.53      3.27 o
   1   5  14      529.62      479.66     12.71 o
   2   5  14     1049.99      908.72     20.37 o
   3   5  14        0.00        5.81      4.16 o
   4   5  14      389.44      356.68     11.24 o
   5   5  14      508.02      467.11     13.46 o
   6   5  14        0.70        2.90      4.68 o
   7   5  14       33.20       41.49      5.23 o
   8   5  14       27.02       23.50      4.88 o
   9   5  14        0.16        5.19      4.71 o
 -10   6  14       14.37       15.68      6.06 o
  -9   6  14       12.00        8.58      4.85 o
  -8   6  14       37.17       29.08      5.98 o
  -7   6  14        6.92        5.28      4.33 o
  -6   6  14      540.86      534.12     21.09 o
  -5   6  14       31.49       38.13      4.44 o
  -4   6  14       24.94       17.28      3.83 o
  -3   6  14      927.87      879.35     19.36 o
  -2   6  14     2535.64     2474.82     46.22 o
  -1   6  14      125.24      110.96      6.12 o
   0   6  14       48.46       48.34      4.69 o
   1   6  14      505.62      454.66     15.05 o
   2   6  14      197.97      194.75      7.94 o
   3   6  14       88.83       89.66      5.75 o
   4   6  14      148.84      175.15     10.51 o
   5   6  14        5.37        6.28      3.81 o
   6   6  14      102.64       97.02      6.41 o
   7   6  14      184.68      183.97     15.37 o
   8   6  14        0.71       -0.79      6.78 o
   9   6  14        1.85       -6.17      7.01 o
 -10   7  14       10.96       16.64      7.67 o
  -9   7  14       76.43       84.85     14.14 o
  -8   7  14      133.54      144.56     16.76 o
  -7   7  14       29.20       11.43     10.47 o
  -6   7  14      540.91      526.77     20.37 o
  -5   7  14      211.68      248.82     10.74 o
  -4   7  14       99.45       90.25      7.36 o
  -3   7  14        7.50        3.37      4.28 o
  -2   7  14      536.42      536.07     16.43 o
  -1   7  14       35.44       19.72      5.12 o
   0   7  14       10.17        1.68      4.91 o
   1   7  14      309.68      260.19     11.27 o
   2   7  14      193.24      162.48      9.90 o
   3   7  14       16.01       24.14      5.77 o
   4   7  14      390.27      394.53     16.14 o
   5   7  14       10.27        8.55      5.50 o
   6   7  14       10.41       14.57      5.84 o
   7   7  14        1.13       -2.01      7.16 o
   8   7  14      123.62      125.38     15.46 o
  -9   8  14      187.88      204.79     18.86 o
  -8   8  14       38.37       36.14     11.52 o
  -7   8  14       41.62       53.35      8.42 o
  -6   8  14      313.83      284.17     14.99 o
  -5   8  14       59.16       66.43      8.70 o
  -4   8  14        0.40       -2.02      6.29 o
  -3   8  14        7.08        4.45      5.56 o
  -2   8  14       43.38       39.87      9.95 o
  -1   8  14       74.64       92.07      9.81 o
   0   8  14      627.49      599.04     22.39 o
   1   8  14       78.33       77.80      9.81 o
   2   8  14        1.55        4.58      5.79 o
   3   8  14       77.37       57.42      9.26 o
   4   8  14       26.73       32.26      8.15 o
   5   8  14       24.40       26.13      7.96 o
   6   8  14       85.99      122.64     13.31 o
   7   8  14       21.07       27.43      9.17 o
   8   8  14        1.38        1.29     11.26 o
  -8   9  14        8.46        7.85     11.00 o
  -7   9  14        3.52       -3.67      9.43 o
  -6   9  14        9.49        6.29      9.95 o
  -5   9  14       20.75       17.81     10.47 o
  -4   9  14       31.64       31.93      7.22 o
  -3   9  14        1.00       -5.36      5.36 o
  -2   9  14       27.69       17.06      8.38 o
  -1   9  14        1.72        1.65      5.66 o
   0   9  14        0.24       -4.52      5.79 o
   1   9  14        0.69        6.36      6.41 o
   2   9  14       12.49        9.03      6.78 o
   3   9  14       39.24       41.98      9.69 o
   4   9  14       54.66       61.53     16.24 o
   5   9  14       16.45       12.80      8.18 o
   6   9  14      156.98      163.20     15.17 o
   7   9  14        0.68       -6.84      6.84 o
  -7  10  14       12.53       15.72     11.52 o
  -6  10  14      205.95      233.08     23.57 o
  -5  10  14        1.84       20.43     11.00 o
  -4  10  14       12.08       13.10      9.43 o
  -3  10  14       34.90       44.55     12.31 o
  -2  10  14        3.57        1.02      6.41 o
  -1  10  14       52.54       58.22      9.31 o
   0  10  14      350.28      307.35     16.25 o
   1  10  14        3.52        4.60      6.67 o
   2  10  14      145.13      174.94     20.17 o
   3  10  14       12.21       17.87      8.12 o
   4  10  14       60.03       67.23     10.92 o
   5  10  14        4.29        6.93      7.92 o
   6  10  14        0.66        9.35      8.56 o
  -6  11  14       11.24       26.19     12.57 o
  -5  11  14       40.28       30.90     12.57 o
  -4  11  14        2.32       18.33     10.47 o
  -3  11  14       14.22       15.15     12.31 o
  -2  11  14        0.94        9.28      8.12 o
  -1  11  14       27.49       22.33      7.91 o
   0  11  14        1.66        0.44      7.16 o
   1  11  14      285.19      305.13     16.99 o
   2  11  14       35.65       28.44     11.26 o
   3  11  14       36.81       35.07      9.68 o
   4  11  14      103.51      102.24     18.33 o
  -4  12  14        8.08       27.24     11.52 o
  -3  12  14       21.39       22.53     12.05 o
  -2  12  14      140.69      178.63     14.97 o
  -1  12  14       47.75       64.36     10.72 o
   0  12  14      100.02       87.19     11.55 o
   1  12  14       26.31       34.09      9.81 o
   2  12  14       44.93       57.33     10.88 o
  -2 -13  15       26.86       16.76     11.52 o
  -1 -13  15       15.38       10.47     11.00 o
   0 -13  15        0.15        0.00     10.47 o
  -5 -12  15       24.28       27.36      7.75 o
  -4 -12  15       77.17       70.84     10.46 o
  -3 -12  15       22.59       20.08      5.96 o
  -2 -12  15        4.40        5.42      4.89 o
  -1 -12  15        1.87        5.06      4.68 o
   0 -12  15      104.79      115.10      8.56 o
   1 -12  15        6.90       11.37      5.52 o
   2 -12  15       50.23       66.40      8.22 o
   3 -12  15      109.41      108.72     10.51 o
  -6 -11  15       13.03       11.50      7.37 o
  -5 -11  15        1.59       -7.05      8.82 o
  -4 -11  15      358.27      337.51     13.45 o
  -3 -11  15        7.89        2.40      4.44 o
  -2 -11  15        5.11        3.09      4.21 o
  -1 -11  15        4.08        2.52      4.30 o
   0 -11  15        0.11        6.81      4.92 o
   1 -11  15        8.08        9.07      6.55 o
   2 -11  15       97.50       93.01      9.27 o
   3 -11  15        0.05        0.03      5.52 o
   4 -11  15       26.73       23.59     20.17 o
   5 -11  15       90.03       64.49      9.68 o
  -8 -10  15        3.61        3.74      7.16 o
  -7 -10  15        0.00       -2.74      5.90 o
  -6 -10  15        7.35        9.84      6.55 o
  -5 -10  15       35.93       37.43     11.17 o
  -4 -10  15       31.06       43.98      6.47 o
  -3 -10  15        0.02        1.76      3.97 o
  -2 -10  15       43.71       41.84      5.75 o
  -1 -10  15        2.92        6.45      4.07 o
   0 -10  15      664.04      637.81     18.23 o
   1 -10  15       45.98       53.98      6.92 o
   2 -10  15      265.34      304.64     14.62 o
   3 -10  15       78.54       96.73     10.10 o
   4 -10  15       31.50       35.14      7.85 o
   5 -10  15       58.56       75.11      9.97 o
   6 -10  15       65.21       75.94     10.38 o
  -9  -9  15       27.31       23.46      9.40 o
  -8  -9  15        9.93        5.08      7.30 o
  -7  -9  15       64.55       74.20     15.98 o
[truncated: 174,689 more chars]
